# Supplementary material for: The pentose phosphate pathway contributes to excess lactate production in radiation-induced fibroblast to myofibroblast transdifferentiation
Source: J Biol Chem. 2026 May 13;302(7):113142. doi: 10.1016/j.jbc.2026.113142 (PMC13276329; doi:10.1016/j.jbc.2026.113142)
Supplement: Supplementary Data [file mmc1.xlsx]

## Sheet: Fig1.C-F
	Figure 1 C-F
	Targeted metabolomics of mouse lung tissue
	Left lung was irradiated as described, harvested at day 14 or day 180.
	Tissue was homogenized and submitted for targeted metabolomics.
	Results reported as µmol/liter then normalized to tissue weight
	Final results reported as nmol/gram
	BLQ=below limit of quantitation
							Measured concentration, μM
				Day	Treatment group	Sample ID	3-Phosphoglyceric acid	6-phosphogluconate	Acetoacetyl-CoA	Acetyl-CoA*	ADP	AMP	ATP	CoA	CTP	Erythrose-4-P	Fructose-1,6-2P	GDP-Mannose*	Glucose-6-P	Glutaryl-CoA	Glyceraldehyde-3-P	GMP	GTP	malonyl-CoA	NAD	NADH	NADP	Phos-pyruvate	Ribose-5-P	Sedoheptulose-7-P	Succinyl-CoA*	UMP	UTP	2HG	acetoacetate	aconitic acid-2	Adenine	Adenosine	alanine	Allantion	alpha-KG	Arginine	Asparagine	Asptartic acid	beta-hydroxybutyrate	carnitine	Cirtate	cyclic_AMP	cysteine
				14	control	T1	5.682	1.89	BLQ	0.016	14.172	3.03	1.771	BLQ	0.019	1.018	57.574	0.002	19.209	BLQ	0.03	3.827	0.468	BLQ	0.01	BLQ	0.198	1.091	1.392	1.313	0.002	4.458	0.141	1.66	BLQ	BLQ	0.146	0.246	8.535	0.412	0.164	2.55	0.241	2.579	1.003	7.924	135.307	0.085	BLQ
				14	control	T2	4.48	1.427	BLQ	0.007	10.882	2.942	0.889	BLQ	0.021	2.105	48.47	0.004	49.342	BLQ	0.431	1.88	0.296	BLQ	0.067	BLQ	0.11	0.977	2.07	1.4	0.002	2.965	0.098	0.749	BLQ	BLQ	0.155	0.343	9.553	0.251	BLQ	2.096	0.337	2.587	0.966	6.344	28.06	0.069	BLQ
				14	control	T3	26.169	9.729	BLQ	0.011	32.498	4.033	4.595	BLQ	0.026	3.066	223.135	0.004	75.03	BLQ	0.496	2.28	0.97	BLQ	0.046	BLQ	0.625	7.904	1.107	2.131	0.005	3.508	0.296	4.362	BLQ	BLQ	0.566	0.792	26.485	1.036	3.205	9.356	1.672	6.517	11.764	14.569	91.888	0.164	BLQ
				14	control	T4	11.784	5.798	BLQ	0.006	16.81	3.451	2.977	BLQ	0.021	4.241	143.31	0.007	102.87	BLQ	0.826	2.153	0.736	BLQ	0.076	BLQ	0.497	3.866	2.022	2.593	0.002	6.018	0.203	1.891	BLQ	BLQ	0.313	0.831	22.372	0.591	0.422	5.329	1.275	5.494	3.23	14.907	37.828	0.124	BLQ
				14	control	T5	7.436	2.01	BLQ	0.007	13.376	2.706	1.162	BLQ	0.019	3.727	79.845	0.004	89.39	BLQ	0.677	1.093	0.334	BLQ	0.102	BLQ	0.114	1.792	2.092	2.065	0.003	2.331	0.118	1.219	BLQ	BLQ	0.152	0.438	9.914	0.508	0.037	3.026	0.634	3.472	1.143	8.021	33.718	0.071	BLQ
				14	radiation	T6	3.708	2.041	BLQ	0.012	11.21	2.713	0.876	BLQ	0.026	2.055	72.052	0.003	43.928	BLQ	0.399	1.084	0.342	BLQ	0.019	BLQ	0.279	0.889	1.414	1.397	0.004	2.119	0.096	1.505	BLQ	BLQ	0.178	0.58	11.02	0.336	0.055	2.736	0.478	3.867	2.138	9.023	83.025	0.09	BLQ
				14	radiation	T7	4.274	1.712	BLQ	0.008	10.89	2.498	0.988	BLQ	0.024	2.135	60.462	0.004	49.814	BLQ	0.432	1	0.304	BLQ	0.036	BLQ	0.214	0.888	1.658	1.373	0.004	2.142	0.1	1.114	BLQ	BLQ	0.148	0.522	12.236	0.326	BLQ	3.102	0.424	3.968	1.931	8.011	50.375	0.072	BLQ
				14	radiation	T8	6.128	1.634	BLQ	0.007	12.347	2.063	1.01	BLQ	0.018	2.118	63.842	0.005	50.756	BLQ	0.461	0.925	0.31	BLQ	0.053	BLQ	0.139	1.497	1.259	1.27	0.003	1.109	0.1	0.973	BLQ	BLQ	0.143	0.593	10.623	0.355	BLQ	4.084	0.649	2.899	2.106	6.401	42.76	0.073	BLQ
				14	radiation	T9	4.593	1.734	BLQ	0.008	11.028	1.667	0.718	BLQ	0.02	1.623	62.166	0.002	32.276	BLQ	0.255	0.729	0.277	BLQ	0.016	BLQ	0.205	1.021	1.056	1.24	0.001	1.391	0.069	1.021	BLQ	BLQ	0.144	0.619	10.753	0.374	BLQ	3.56	0.592	3.82	3.064	7.138	74.791	0.067	BLQ
				14	radiation	T10	23.749	9.133	BLQ	0.008	19.998	3.559	7.595	BLQ	0.035	4.938	201.459	0.008	119.011	BLQ	1.017	1.228	1.392	BLQ	0.091	BLQ	0.65	7.859	2.23	3.141	0.003	11.46	0.358	2.936	BLQ	BLQ	0.669	1.571	26.58	0.79	2.463	9.132	1.54	6.097	8.173	19.391	68.579	0.164	BLQ
				180	control	T21	2.138	1.296	BLQ	0.007	9.327	1.987	1.324	BLQ	0.023	1.704	43.79	0.005	36.49	BLQ	0.296	2.045	0.369	BLQ	0.032	BLQ	0.178	0.484	2.125	1.288	0.001	3.33	0.148	0.828	BLQ	BLQ	0.13	0.635	9.947	0.28	0.227	2.528	0.344	4.114	1.923	6.985	46.453	0.055	BLQ
				180	control	T22	4.99	2.106	BLQ	0.006	11.055	2.394	1.171	BLQ	0.035	1.467	67.866	0.006	33.553	BLQ	0.282	5.466	0.299	BLQ	0.03	BLQ	0.266	0.747	1.713	1.334	BLQ	4.785	0.143	0.912	BLQ	BLQ	0.188	0.789	12.125	0.464	0.218	3.774	0.592	4.039	2.823	6.64	71.338	0.071	BLQ
				180	control	T23	2.786	1.177	BLQ	0.009	4.767	2.852	0.739	BLQ	0.023	3.291	43.604	0.01	46.912	BLQ	0.705	3.335	0.485	BLQ	0.056	BLQ	0.139	0.758	4.02	2.016	BLQ	3.589	0.059	1.654	BLQ	BLQ	0.226	3.572	8.622	0.248	0.583	2.118	0.403	3.427	1.938	7.407	34.452	0.062	BLQ
				180	control	T24	3.148	2.049	BLQ	0.002	6.765	0.934	0.906	BLQ	0.012	1.613	55.119	0.007	35.744	BLQ	0.253	1.17	0.282	BLQ	0.019	BLQ	0.126	0.462	1.288	1.086	BLQ	1.895	0.104	0.723	BLQ	BLQ	0.164	0.412	19.888	0.59	0.138	6.591	1.327	6.232	2.396	7.807	30.441	0.051	BLQ
				180	control	T25	7.859	4.808	BLQ	0.001	14.048	1.244	3.154	BLQ	0.079	2.693	95.777	0.008	68.217	BLQ	0.621	1.361	0.653	BLQ	0.066	BLQ	0.452	2.21	1.77	2.012	0.001	4.196	0.284	0.831	BLQ	BLQ	0.207	0.697	24.954	0.914	0.933	8.714	1.651	6.571	3.906	9.018	23.686	0.07	BLQ
				180	radiation	T26	2.432	1.308	BLQ	0.005	8.794	0.908	1.332	BLQ	0.019	2.085	53.997	0.009	52.176	BLQ	0.415	0.954	0.28	BLQ	0.05	BLQ	0.115	0.844	2.227	1.417	0.001	0.948	0.108	1.052	BLQ	BLQ	0.148	1.643	13.776	0.456	0.124	4.84	0.751	4.164	3.6	6.127	45.775	0.051	BLQ
				180	radiation	T27	3.71	1.593	BLQ	0.004	6.445	0.745	1.42	BLQ	0.016	2.566	64.187	0.004	65.244	BLQ	0.542	0.538	0.301	BLQ	0.055	BLQ	0.127	0.843	2.067	1.574	BLQ	1.435	0.114	0.914	BLQ	BLQ	0.164	1.828	14.947	0.34	0.111	4.863	0.931	4.626	2.714	5.955	38.108	0.06	BLQ
				180	radiation	T28	5.858	2.789	BLQ	0.002	3.641	1.045	0.87	BLQ	0.016	3.51	92.493	0.007	86.534	BLQ	0.705	0.515	0.388	BLQ	0.021	BLQ	0.033	2.063	1.946	2.391	BLQ	5.467	0.141	1.924	BLQ	BLQ	0.435	3.43	24.472	1.004	1.02	7.96	1.822	5.938	6.993	7.365	84.707	0.079	BLQ
				14	control	T31	7.305	1.729	BLQ	0.011	16.619	4.678	1.257	BLQ	0.039	4.133	95.689	0.003	38.275	BLQ	0.352	10.542	0.302	BLQ	0.033	BLQ	0.746	0.519	2.166	1.722	0.004	4.633	0.166	1.735	BLQ	BLQ	0.395	1.379	12.797	0.655	1.016	3.611	0.633	4.577	5.501	10.163	137.938	0.087	BLQ
				14	control	T32	8.889	1.889	BLQ	0.028	21.201	3.285	2.323	BLQ	0.095	2.167	76.975	0.009	50.24	BLQ	0.52	3.282	0.554	BLQ	0.045	BLQ	0.358	1.461	3.476	2.507	0.004	5.209	0.222	1.668	BLQ	BLQ	0.292	3.158	10.796	0.46	1.49	3.344	0.421	2.507	3.926	7.346	117.607	0.083	BLQ
				14	control	T33	6.959	1.625	BLQ	0.007	15.076	1.97	1.553	BLQ	0.056	2.634	74.754	0.009	67.737	BLQ	0.496	2.227	0.411	BLQ	0.06	BLQ	0.102	0.801	2.362	2.076	0.002	4.115	0.173	0.915	BLQ	BLQ	0.248	1.22	15.923	0.618	0.327	4.206	0.752	3.357	3.577	6.787	58.393	0.069	BLQ
				14	control	T34	10.467	1.99	BLQ	0.008	21.21	3.576	2.36	BLQ	0.071	2.583	82.13	0.012	62.927	BLQ	0.583	5.594	0.499	BLQ	0.056	BLQ	0.141	1.9	2.839	2.273	0.004	6.484	0.225	1.413	BLQ	BLQ	0.24	2.188	13.837	0.669	0.604	4.258	0.609	3.173	5.725	7.784	102.381	0.082	BLQ
				14	control	T35	6.373	1.952	BLQ	0.011	13.575	2.104	1.116	BLQ	0.056	2.109	63.922	0.004	47.055	BLQ	0.447	2.08	0.29	BLQ	0.05	BLQ	0.332	0.944	2.364	2.021	0.004	2.069	0.125	1.359	BLQ	BLQ	0.207	1.629	15.491	0.37	0.522	3.639	0.69	3.955	3.444	7.735	90.645	0.064	BLQ
				14	radiation	T36	10.216	6.296	BLQ	0.006	17.741	2.661	3.436	BLQ	0.042	2.983	156.471	0.004	67.47	BLQ	0.647	0.771	0.681	BLQ	0.026	BLQ	0.938	1.986	1.781	2.379	0.002	5.258	0.091	2.201	BLQ	BLQ	0.456	2.784	24.211	0.603	2.045	7.567	1.299	6.591	5.309	16.752	138.836	0.092	BLQ
				14	radiation	T37	2.066	1.507	BLQ	0.007	5.821	1.548	1.085	BLQ	0.036	1.595	49.035	0.003	36.352	BLQ	0.333	0.681	0.211	BLQ	0.008	BLQ	0.054	0.271	2.392	1.949	BLQ	2.192	0.107	0.753	BLQ	BLQ	0.253	2.123	12.757	0.257	0.506	3.405	0.631	4.26	2.219	7.409	84.444	0.044	BLQ
				14	radiation	T38	3.219	1.384	BLQ	0.01	12.677	1.029	0.534	BLQ	0.035	1.382	56.716	0.003	22.829	BLQ	0.254	0.788	0.251	BLQ	0.027	BLQ	0.326	0.627	1.848	1.775	0.001	1.98	0.085	1.142	BLQ	BLQ	0.18	2.997	12.957	0.362	0.521	4.182	0.777	3.653	1.589	9.544	134.13	0.046	BLQ
				14	radiation	T39	2.314	1.851	BLQ	0.016	10.77	1.551	0.868	BLQ	0.043	1.373	58.27	0.002	25.108	BLQ	0.095	1.49	0.238	BLQ	0.007	BLQ	0.118	0.241	2.061	2.111	0.002	2.647	0.101	1.058	BLQ	BLQ	0.168	3.441	14.129	0.386	0.557	3.241	0.622	4.009	1.977	8.629	118.543	0.032	BLQ
				14	radiation	T40	5.215	1.536	BLQ	0.013	13.906	1.608	0.735	BLQ	0.038	0.959	58.021	0.005	17.139	BLQ	0.03	2.499	0.242	BLQ	0.01	BLQ	0.292	0.38	1.969	1.918	0.001	2.49	0.104	0.928	BLQ	BLQ	0.161	3.734	11.497	0.452	0.291	3.583	0.498	3.356	1.871	8.694	125.577	0.041	BLQ
				180	control	T51	1.575	0.649	0.001	0.001	4.114	0.59	0.422	0.004	BLQ	1.199	19.593	0.002	33.694	BLQ	0.514	0.245	0.081	BLQ	0.017	BLQ	0.081	0.438	0.857	0.747	BLQ	2.258	0.048	0.269	BLQ	BLQ	0.048	0.263	9.614	0.282	BLQ	2.402	0.546	3.139	1.814	3.936	8.827	0.034	BLQ
				180	control	T52	4.823	2.574	0.001	0.004	7.954	1.374	0.795	BLQ	BLQ	2.603	78.956	0.005	85.141	BLQ	0.632	0.767	0.155	BLQ	0.028	BLQ	0.079	0.895	1.762	1.901	0.02	0.687	0.083	0.773	BLQ	BLQ	0.146	1.368	10.599	0.368	0.118	3.119	0.466	3.631	2.472	5.98	18.87	0.066	BLQ
				180	control	T53	5.048	1.815	0.002	0.002	10.699	1.785	0.881	BLQ	BLQ	2.854	90.38	0.006	96.103	BLQ	0.969	0.949	0.125	BLQ	0.035	BLQ	0.125	0.905	1.402	2.69	BLQ	2.928	0.06	1.059	BLQ	BLQ	0.254	0.522	27.211	0.476	0.329	6.759	1.554	6.761	6.85	9.441	6.805	0.059	BLQ
				180	control	T54	5.987	3.506	0.001	0.002	13.817	1.477	1.609	BLQ	BLQ	2.853	93.545	0.003	91.289	BLQ	0.839	0.611	0.33	BLQ	0.034	BLQ	0.109	1.477	1.474	2.254	0.029	4.491	0.154	0.982	BLQ	BLQ	0.132	0.939	16.852	0.438	0.24	3.094	0.687	3.441	4.196	6.118	11.34	0.071	BLQ
				180	control	T55	2.781	0.686	0.001	0.004	7.742	0.923	0.505	BLQ	BLQ	1.605	29.382	0.003	41.956	BLQ	0.506	0.404	0.085	BLQ	0.021	BLQ	0.153	0.923	1.755	1.175	0.033	0.275	0.042	0.522	BLQ	BLQ	0.12	0.673	7.495	0.367	0.176	1.72	0.207	2.369	2.604	3.519	26.351	0.046	BLQ
				180	radiation	T56	4.225	1.348	0.001	0.005	4.932	1.211	0.465	BLQ	BLQ	0.698	47.128	0.003	7.361	BLQ	BLQ	1.382	BLQ	BLQ	BLQ	BLQ	0.044	0.949	1.702	BLQ	BLQ	0.751	BLQ	0.066	BLQ	BLQ	0.017	0.345	10.066	0.611	BLQ	6.649	1.255	3.689	0.481	7.924	97.731	0.094	BLQ
				180	radiation	T57	5.602	3.091	0.001	0.003	5.645	0.872	0.924	BLQ	BLQ	2.868	83.716	0.003	95.011	BLQ	0.912	0.46	0.191	BLQ	0.024	BLQ	0.076	1.097	1.767	2.295	BLQ	2.514	0.068	0.422	BLQ	BLQ	0.181	1.355	19.234	0.598	BLQ	7.184	1.599	4.56	2.205	5.718	14.096	0.074	BLQ
				180	radiation	T58	3.245	1.69	0.002	0.009	6.512	2.592	0.759	BLQ	0.021	2.505	61.876	0.006	69.661	BLQ	0.779	0.896	0.269	BLQ	0.018	BLQ	0.06	1.263	2.239	1.759	0.023	1.926	0.079	0.694	BLQ	BLQ	0.173	1.023	11.763	0.347	0.438	4.867	0.735	3.208	2.524	5.406	60.905	0.067	BLQ
				180	radiation	T59	4.187	2.226	0.001	0.004	4.371	1.861	0.54	BLQ	BLQ	2.719	74.493	0.005	86.847	BLQ	0.952	0.625	0.124	BLQ	0.018	BLQ	0.059	1.357	1.638	2.271	BLQ	2.355	0.066	0.954	BLQ	BLQ	0.16	1.938	18.047	0.54	0.473	5.463	1.333	4.957	5.583	7.154	55.345	0.06	BLQ
				180	radiation	T60	3.67	1.727	0.001	0.003	8.356	0.981	0.679	BLQ	0.024	2.353	60.63	0.004	71.012	BLQ	1.044	0.48	0.173	BLQ	0.036	BLQ	0.115	1.048	1.694	1.578	0.025	3.239	0.094	0.748	BLQ	BLQ	0.105	0.869	14.164	0.411	0.242	4.108	1.157	4.041	2.442	4.724	38.432	0.056	BLQ
							nmol/g	nmol/g	nmol/g	nmol/g	nmol/g	nmol/g	nmol/g	nmol/g	nmol/g	nmol/g	nmol/g	nmol/g	nmol/g	nmol/g	nmol/g	nmol/g	nmol/g	nmol/g	nmol/g	nmol/g	nmol/g	nmol/g	nmol/g	nmol/g	nmol/g	nmol/g	nmol/g	nmol/g	nmol/g	nmol/g	nmol/g	nmol/g	nmol/g	nmol/g	nmol/g	nmol/g	nmol/g	nmol/g	nmol/g	nmol/g	nmol/g	nmol/g	nmol/g
		Day	Treatment	Sample ID	Tissue wet weight mg	Reconstitute volume, ul	3-Phosphoglyceric acid	6-phosphogluconate	Acetoacetyl-CoA	Acetyl-CoA	ADP	AMP	ATP	BLQ	CTP	Erythrose-4-P	Fructose-1,6-2P	GDP-Mannose*	Glucose-6-P	Glutaryl-CoA	Glyceraldehyde-3-P	GMP	GTP	malonyl-CoA	NAD	NADH	NADP	Phos-pyruvate	Ribose-5-P	Sedoheptulose-7-P	Succinyl-CoA*	UMP	UTP	2HG	acetoacetate	aconitic acid-2	Adenine	Adenosine	alanine	Allantion	alpha-KG	Arginine	Asparagine	Asptartic acid	beta-hydroxybutyrate	carnitine	Cirtate	cyclic_AMP	cysteine
		14	control	T1	53	200	21.4415	7.13208	BLQ	0.0603774	53.4792	11.434	6.68302	BLQ	0.0716981	3.84151	217.26	0.00754717	72.4868	BLQ	0.113208	14.4415	1.76604	BLQ	0.0377358	BLQ	0.74717	4.11698	5.25283	4.95472	0.00754717	16.8226	0.532075	6.26415	BLQ	BLQ	0.550943	0.928302	32.2075	1.55472	0.618868	9.62264	0.909434	9.73208	3.78491	29.9019	510.592	0.320755	BLQ
		14	control	T2	62.4	300	21.5385	6.86058	BLQ	0.0336538	52.3173	14.1442	4.27404	BLQ	0.100962	10.1202	233.029	0.0192308	237.221	BLQ	2.07212	9.03846	1.42308	BLQ	0.322115	BLQ	0.528846	4.69712	9.95192	6.73077	0.00961538	14.2548	0.471154	3.60096	BLQ	BLQ	0.745192	1.64904	45.9279	1.20673	BLQ	10.0769	1.62019	12.4375	4.64423	30.5	134.904	0.331731	BLQ
		14	control	T3	32.1	100	81.5234	30.3084	BLQ	0.0342679	101.24	12.5639	14.3146	BLQ	0.0809969	9.5514	695.125	0.0124611	233.738	BLQ	1.54517	7.1028	3.02181	BLQ	0.143302	BLQ	1.94704	24.6231	3.4486	6.63863	0.0155763	10.9283	0.922118	13.5888	BLQ	BLQ	1.76324	2.46729	82.5078	3.22741	9.98442	29.1464	5.20872	20.3022	36.648	45.3863	286.255	0.510903	BLQ
		14	control	T4	18.8	100	62.6809	30.8404	BLQ	0.0319149	89.4149	18.3564	15.8351	BLQ	0.111702	22.5585	762.287	0.037234	547.181	BLQ	4.39362	11.4521	3.91489	BLQ	0.404255	BLQ	2.64362	20.5638	10.7553	13.7926	0.0106383	32.0106	1.07979	10.0585	BLQ	BLQ	1.66489	4.42021	119	3.14362	2.24468	28.3457	6.78191	29.2234	17.1809	79.2926	201.213	0.659574	BLQ
		14	control	T5	67	300	33.2955	9	BLQ	0.0313433	59.8925	12.1164	5.20299	BLQ	0.0850746	16.6881	357.515	0.0179104	400.254	BLQ	3.03134	4.89403	1.49552	BLQ	0.456716	BLQ	0.510448	8.02388	9.36716	9.24627	0.0134328	10.4373	0.528358	5.45821	BLQ	BLQ	0.680597	1.96119	44.391	2.27463	0.165672	13.5493	2.83881	15.5463	5.11791	35.9149	150.976	0.31791	BLQ
		14	radiation	T6	54.4	200	13.6324	7.50368	BLQ	0.0441176	41.2132	9.97426	3.22059	BLQ	0.0955882	7.55515	264.897	0.0110294	161.5	BLQ	1.46691	3.98529	1.25735	BLQ	0.0698529	BLQ	1.02574	3.26838	5.19853	5.13603	0.0147059	7.79044	0.352941	5.53309	BLQ	BLQ	0.654412	2.13235	40.5147	1.23529	0.202206	10.0588	1.75735	14.2169	7.86029	33.1728	305.239	0.330882	BLQ
		14	radiation	T7	70.3	300	18.239	7.30583	BLQ	0.0341394	46.4723	10.66	4.21622	BLQ	0.102418	9.11095	258.017	0.0170697	212.578	BLQ	1.84353	4.26743	1.2973	BLQ	0.153627	BLQ	0.913229	3.78947	7.07539	5.85917	0.0170697	9.14083	0.426743	4.75391	BLQ	BLQ	0.631579	2.2276	52.2162	1.39118	BLQ	13.2376	1.80939	16.9331	8.2404	34.1863	214.972	0.307255	BLQ
		14	radiation	T8	49.1	200	24.9613	6.6558	BLQ	0.0285132	50.2933	8.40326	4.11405	BLQ	0.0733198	8.62729	260.049	0.0203666	206.745	BLQ	1.8778	3.76782	1.26273	BLQ	0.215886	BLQ	0.566191	6.09776	5.12831	5.17312	0.01222	4.51731	0.407332	3.96334	BLQ	BLQ	0.582485	2.41548	43.2709	1.44603	BLQ	16.6354	2.64358	11.8086	8.57841	26.0733	174.175	0.297352	BLQ
		14	radiation	T9	73.3	300	18.7981	7.09686	BLQ	0.0327422	45.1351	6.82265	2.93861	BLQ	0.0818554	6.64256	254.431	0.00818554	132.098	BLQ	1.04366	2.98363	1.1337	BLQ	0.0654843	BLQ	0.839018	4.17872	4.32196	5.07503	0.00409277	5.69304	0.282401	4.17872	BLQ	BLQ	0.589359	2.53342	44.0095	1.5307	BLQ	14.5703	2.42292	15.6344	12.5402	29.2142	306.102	0.274216	BLQ
		14	radiation	T10	33.4	100	71.1048	27.3443	BLQ	0.0239521	59.8743	10.6557	22.7395	BLQ	0.10479	14.7844	603.171	0.0239521	356.32	BLQ	3.04491	3.67665	4.16766	BLQ	0.272455	BLQ	1.94611	23.5299	6.67665	9.40419	0.00898204	34.3114	1.07186	8.79042	BLQ	BLQ	2.00299	4.70359	79.5808	2.36527	7.37425	27.3413	4.61078	18.2545	24.4701	58.0569	205.326	0.491018	BLQ
		180	control	T21	11.6	100	18.431	11.1724	BLQ	0.0603448	80.4052	17.1293	11.4138	BLQ	0.198276	14.6897	377.5	0.0431034	314.569	BLQ	2.55172	17.6293	3.18103	BLQ	0.275862	BLQ	1.53448	4.17241	18.319	11.1034	0.00862069	28.7069	1.27586	7.13793	BLQ	BLQ	1.12069	5.47414	85.75	2.41379	1.9569	21.7931	2.96552	35.4655	16.5776	60.2155	400.457	0.474138	BLQ
		180	control	T22	16	100	31.1875	13.1625	BLQ	0.0375	69.0938	14.9625	7.31875	BLQ	0.21875	9.16875	424.163	0.0375	209.706	BLQ	1.7625	34.1625	1.86875	BLQ	0.1875	BLQ	1.6625	4.66875	10.7063	8.3375	BLQ	29.9062	0.89375	5.7	BLQ	BLQ	1.175	4.93125	75.7812	2.9	1.3625	23.5875	3.7	25.2437	17.6438	41.5	445.862	0.44375	BLQ
		180	control	T23	19	100	14.6632	6.19474	BLQ	0.0473684	25.0895	15.0105	3.88947	BLQ	0.121053	17.3211	229.495	0.0526316	246.905	BLQ	3.71053	17.5526	2.55263	BLQ	0.294737	BLQ	0.731579	3.98947	21.1579	10.6105	BLQ	18.8895	0.310526	8.70526	BLQ	BLQ	1.18947	18.8	45.3789	1.30526	3.06842	11.1474	2.12105	18.0368	10.2	38.9842	181.326	0.326316	BLQ
		180	control	T24	5.4	100	58.2963	37.9444	BLQ	0.037037	125.278	17.2963	16.7778	BLQ	0.222222	29.8704	1020.72	0.12963	661.926	BLQ	4.68519	21.6667	5.22222	BLQ	0.351852	BLQ	2.33333	8.55556	23.8519	20.1111	BLQ	35.0926	1.92593	13.3889	BLQ	BLQ	3.03704	7.62963	368.296	10.9259	2.55556	122.056	24.5741	115.407	44.3704	144.574	563.722	0.944444	BLQ
		180	control	T25	8.6	100	91.3837	55.907	BLQ	0.0116279	163.349	14.4651	36.6744	BLQ	0.918605	31.314	1113.69	0.0930233	793.221	BLQ	7.22093	15.8256	7.59302	BLQ	0.767442	BLQ	5.25581	25.6977	20.5814	23.3953	0.0116279	48.7907	3.30233	9.66279	BLQ	BLQ	2.40698	8.10465	290.163	10.6279	10.8488	101.326	19.1977	76.407	45.4186	104.86	275.419	0.813953	BLQ
		180	radiation	T26	13.5	100	18.0148	9.68889	BLQ	0.037037	65.1407	6.72593	9.86667	BLQ	0.140741	15.4444	399.978	0.0666667	386.489	BLQ	3.07407	7.06667	2.07407	BLQ	0.37037	BLQ	0.851852	6.25185	16.4963	10.4963	0.00740741	7.02222	0.8	7.79259	BLQ	BLQ	1.0963	12.1704	102.044	3.37778	0.918519	35.8519	5.56296	30.8444	26.6667	45.3852	339.074	0.377778	BLQ
		180	radiation	T27	14.2	100	26.1268	11.2183	BLQ	0.028169	45.3873	5.24648	10	BLQ	0.112676	18.0704	452.021	0.028169	459.465	BLQ	3.8169	3.78873	2.11972	BLQ	0.387324	BLQ	0.894366	5.93662	14.5563	11.0845	BLQ	10.1056	0.802817	6.43662	BLQ	BLQ	1.15493	12.8732	105.261	2.39437	0.78169	34.2465	6.55634	32.5775	19.1127	41.9366	268.366	0.422535	BLQ
		180	radiation	T28	18.7	100	31.3262	14.9144	BLQ	0.0106952	19.4706	5.58824	4.65241	BLQ	0.0855615	18.7701	494.615	0.0374332	462.749	BLQ	3.77005	2.75401	2.07487	BLQ	0.112299	BLQ	0.176471	11.0321	10.4064	12.7861	BLQ	29.2353	0.754011	10.2888	BLQ	BLQ	2.3262	18.3422	130.866	5.36898	5.45455	42.5668	9.74332	31.754	37.3957	39.385	452.979	0.42246	BLQ
		14	control	T31	25.1	100	29.1036	6.88845	BLQ	0.0438247	66.2112	18.6375	5.00797	BLQ	0.155378	16.4661	381.231	0.0119522	152.49	BLQ	1.40239	42	1.20319	BLQ	0.131474	BLQ	2.97211	2.06773	8.62948	6.86056	0.0159363	18.4582	0.661355	6.91235	BLQ	BLQ	1.57371	5.49402	50.9841	2.60956	4.04781	14.3865	2.52191	18.2351	21.9163	40.49	549.554	0.346614	BLQ
		14	control	T32	39.4	100	22.5609	4.79442	BLQ	0.071066	53.8096	8.33756	5.89594	BLQ	0.241117	5.5	195.368	0.0228426	127.513	BLQ	1.3198	8.32995	1.40609	BLQ	0.114213	BLQ	0.908629	3.70812	8.82234	6.36294	0.0101523	13.2208	0.563452	4.2335	BLQ	BLQ	0.741117	8.01523	27.401	1.16751	3.78173	8.48731	1.06853	6.36294	9.96447	18.6447	298.495	0.21066	BLQ
		14	control	T33	18.5	100	37.6162	8.78378	BLQ	0.0378378	81.4919	10.6486	8.39459	BLQ	0.302703	14.2378	404.076	0.0486486	366.146	BLQ	2.68108	12.0378	2.22162	BLQ	0.324324	BLQ	0.551351	4.32973	12.7676	11.2216	0.0108108	22.2432	0.935135	4.94595	BLQ	BLQ	1.34054	6.59459	86.0703	3.34054	1.76757	22.7351	4.06486	18.1459	19.3351	36.6865	315.638	0.372973	BLQ
		14	control	T34	27.6	100	37.9239	7.21014	BLQ	0.0289855	76.8478	12.9565	8.55072	BLQ	0.257246	9.3587	297.572	0.0434783	227.996	BLQ	2.11232	20.2681	1.80797	BLQ	0.202899	BLQ	0.51087	6.88406	10.2862	8.23551	0.0144928	23.4928	0.815217	5.11957	BLQ	BLQ	0.869565	7.92754	50.1341	2.42391	2.18841	15.4275	2.20652	11.4964	20.7428	28.2029	370.946	0.297101	BLQ
		14	control	T35	42.7	200	29.8501	9.14286	BLQ	0.0515222	63.5831	9.8548	5.22717	BLQ	0.262295	9.87822	299.4	0.0187354	220.398	BLQ	2.09368	9.74239	1.35831	BLQ	0.234192	BLQ	1.55504	4.42155	11.0726	9.46604	0.0187354	9.69087	0.58548	6.36534	BLQ	BLQ	0.969555	7.62998	72.5574	1.73302	2.44496	17.0445	3.23185	18.5246	16.1311	36.2295	424.567	0.299766	BLQ
		14	radiation	T36	35.5	100	28.7775	17.7352	BLQ	0.0169014	49.9746	7.49577	9.67887	BLQ	0.11831	8.40282	440.763	0.0112676	190.056	BLQ	1.82254	2.17183	1.91831	BLQ	0.0732394	BLQ	2.64225	5.59437	5.0169	6.70141	0.0056338	14.8113	0.256338	6.2	BLQ	BLQ	1.28451	7.84225	68.2	1.69859	5.76056	21.3155	3.65915	18.5662	14.9549	47.1887	391.087	0.259155	BLQ
		14	radiation	T37	40.2	200	10.2786	7.49751	BLQ	0.0348259	28.9602	7.70149	5.39801	BLQ	0.179104	7.93532	243.955	0.0149254	180.856	BLQ	1.65672	3.38806	1.04975	BLQ	0.039801	BLQ	0.268657	1.34826	11.9005	9.69652	BLQ	10.9055	0.532338	3.74627	BLQ	BLQ	1.25871	10.5622	63.4677	1.27861	2.51741	16.9403	3.1393	21.194	11.0398	36.8607	420.119	0.218905	BLQ
		14	radiation	T38	55.6	200	11.5791	4.97842	BLQ	0.0359712	45.6007	3.70144	1.92086	BLQ	0.125899	4.97122	204.014	0.0107914	82.1187	BLQ	0.913669	2.83453	0.902878	BLQ	0.0971223	BLQ	1.17266	2.2554	6.64748	6.38489	0.00359712	7.1223	0.305755	4.10791	BLQ	BLQ	0.647482	10.7806	46.6079	1.30216	1.8741	15.0432	2.79496	13.1403	5.71583	34.3309	482.482	0.165468	BLQ
		14	radiation	T39	53.6	200	8.63433	6.90672	BLQ	0.0597015	40.1866	5.78731	3.23881	BLQ	0.160448	5.12313	217.425	0.00746269	93.6866	BLQ	0.354478	5.5597	0.88806	BLQ	0.0261194	BLQ	0.440299	0.899254	7.6903	7.87687	0.00746269	9.87687	0.376866	3.94776	BLQ	BLQ	0.626866	12.8396	52.7201	1.4403	2.07836	12.0933	2.3209	14.959	7.37687	32.1978	442.325	0.119403	BLQ
		14	radiation	T40	54	200	19.3148	5.68889	BLQ	0.0481481	51.5037	5.95556	2.72222	BLQ	0.140741	3.55185	214.893	0.0185185	63.4778	BLQ	0.111111	9.25556	0.896296	BLQ	0.037037	BLQ	1.08148	1.40741	7.29259	7.1037	0.0037037	9.22222	0.385185	3.43704	BLQ	BLQ	0.596296	13.8296	42.5815	1.67407	1.07778	13.2704	1.84444	12.4296	6.92963	32.2	465.1	0.151852	BLQ
		180	control	T51	3.4	100	46.3235	19.0882	0.0294118	0.0294118	121	17.3529	12.4118	0.117647	BLQ	35.2647	576.265	0.0588235	991	BLQ	15.1176	7.20588	2.38235	BLQ	0.5	BLQ	2.38235	12.8824	25.2059	21.9706	BLQ	66.4118	1.41176	7.91176	BLQ	BLQ	1.41176	7.73529	282.765	8.29412	BLQ	70.6471	16.0588	92.3235	53.3529	115.765	259.618	1	BLQ
		180	control	T52	14.6	100	33.0342	17.6301	0.00684932	0.0273973	54.4795	9.41096	5.44521	BLQ	BLQ	17.8288	540.795	0.0342466	583.158	BLQ	4.32877	5.25342	1.06164	BLQ	0.191781	BLQ	0.541096	6.13014	12.0685	13.0205	0.136986	4.70548	0.568493	5.29452	BLQ	BLQ	1	9.36986	72.5959	2.52055	0.808219	21.363	3.19178	24.8699	16.9315	40.9589	129.247	0.452055	BLQ
		180	control	T53	7.7	100	65.5584	23.5714	0.025974	0.025974	138.948	23.1818	11.4416	BLQ	BLQ	37.0649	1173.77	0.0779221	1248.09	BLQ	12.5844	12.3247	1.62338	BLQ	0.454545	BLQ	1.62338	11.7532	18.2078	34.9351	BLQ	38.026	0.779221	13.7532	BLQ	BLQ	3.2987	6.77922	353.39	6.18182	4.27273	87.7792	20.1818	87.8052	88.961	122.61	88.3766	0.766234	BLQ
		180	control	T54	11.5	100	52.0609	30.487	0.00869565	0.0173913	120.148	12.8435	13.9913	BLQ	BLQ	24.8087	813.435	0.026087	793.817	BLQ	7.29565	5.31304	2.86957	BLQ	0.295652	BLQ	0.947826	12.8435	12.8174	19.6	0.252174	39.0522	1.33913	8.53913	BLQ	BLQ	1.14783	8.16522	146.539	3.8087	2.08696	26.9043	5.97391	29.9217	36.487	53.2	98.6087	0.617391	BLQ
		180	control	T55	10.7	100	25.9907	6.41121	0.00934579	0.0373832	72.3551	8.62617	4.71963	BLQ	BLQ	15	274.598	0.0280374	392.112	BLQ	4.72897	3.7757	0.794393	BLQ	0.196262	BLQ	1.42991	8.62617	16.4019	10.9813	0.308411	2.57009	0.392523	4.8785	BLQ	BLQ	1.1215	6.28972	70.0467	3.42991	1.64486	16.0748	1.93458	22.1402	24.3364	32.8879	246.271	0.429907	BLQ
		180	radiation	T56	14.2	100	29.7535	9.49296	0.00704225	0.0352113	34.7324	8.52817	3.27465	BLQ	BLQ	4.91549	331.887	0.0211268	51.838	BLQ	BLQ	9.73239	BLQ	BLQ	BLQ	BLQ	0.309859	6.6831	11.9859	BLQ	BLQ	5.28873	BLQ	0.464789	BLQ	BLQ	0.119718	2.42958	70.8873	4.30282	BLQ	46.8239	8.83803	25.9789	3.38732	55.8028	688.246	0.661972	BLQ
		180	radiation	T57	12.1	100	46.2975	25.5455	0.00826446	0.0247934	46.6529	7.20661	7.63636	BLQ	BLQ	23.7025	691.868	0.0247934	785.215	BLQ	7.53719	3.80165	1.57851	BLQ	0.198347	BLQ	0.628099	9.06612	14.6033	18.9669	BLQ	20.7769	0.561983	3.4876	BLQ	BLQ	1.49587	11.1983	158.959	4.94215	BLQ	59.3719	13.2149	37.686	18.2231	47.2562	116.496	0.61157	BLQ
		180	radiation	T58	17.6	100	18.4375	9.60227	0.0113636	0.0511364	37	14.7273	4.3125	BLQ	0.119318	14.233	351.568	0.0340909	395.801	BLQ	4.42614	5.09091	1.52841	BLQ	0.102273	BLQ	0.340909	7.17614	12.7216	9.99432	0.130682	10.9432	0.448864	3.94318	BLQ	BLQ	0.982955	5.8125	66.8352	1.97159	2.48864	27.6534	4.17614	18.2273	14.3409	30.7159	346.051	0.380682	BLQ
		180	radiation	T59	14.2	100	29.4859	15.6761	0.00704225	0.028169	30.7817	13.1056	3.80282	BLQ	BLQ	19.1479	524.599	0.0352113	611.599	BLQ	6.70423	4.40141	0.873239	BLQ	0.126761	BLQ	0.415493	9.55634	11.5352	15.993	BLQ	16.5845	0.464789	6.71831	BLQ	BLQ	1.12676	13.6479	127.092	3.80282	3.33099	38.4718	9.38732	34.9085	39.3169	50.3803	389.754	0.422535	BLQ
		180	radiation	T60	11.1	100	33.0631	15.5586	0.00900901	0.027027	75.2793	8.83784	6.11712	BLQ	0.216216	21.1982	546.216	0.036036	639.748	BLQ	9.40541	4.32432	1.55856	BLQ	0.324324	BLQ	1.03604	9.44144	15.2613	14.2162	0.225225	29.1802	0.846847	6.73874	BLQ	BLQ	0.945946	7.82883	127.604	3.7027	2.18018	37.009	10.4234	36.4054	22	42.5586	346.234	0.504505	BLQ
																																			BLQ
				normalized result, nmol/g	weight, mg	reconstitite volume, ul	Sample ID	Timepoint	Sex	Treatment	3-Phosphoglyceric acid	6-phosphogluconate	Acetoacetyl-CoA	Acetyl-CoA*	ADP	AMP	ATP	CoA	CTP	Erythrose-4-P	Fructose-1,6-2P	GDP-Mannose*	Glucose-6-P	Glutaryl-CoA	Glyceraldehyde-3-P	GMP	GTP	malonyl-CoA	NAD	NADH	NADP	Phos-pyruvate	Ribose-5-P	Sedoheptulose-7-P	Succinyl-CoA*	UMP	UTP	2HG	acetoacetate	aconitic acid-2	Adenine	Adenosine	alanine	Allantion	alpha-KG	Arginine	Asparagine	Asptartic acid	beta-hydroxybutyrate
				T1	53	200	1	14D	Male	Control	0.2	7.13208	BLQ	0.0603774	53.4792	11.434	6.68302	BLQ	0.0716981	3.84151	217.26	0.00754717	72.4868	BLQ	0.113208	14.4415	1.76604	BLQ	0.0377358	BLQ	0.74717	4.11698	5.25283	4.95472	0.00754717	16.8226	0.532075	6.26415	BLQ	BLQ	0.550943	0.928302	32.2075	1.55472	0.618868	9.62264	0.909434	9.73208	3.78491
				T2	62.4	300	2	14D	Male	Control	21.5385	6.86058	BLQ	0.0336538	52.3173	14.1442	4.27404	BLQ	0.100962	10.1202	233.029	0.0192308	237.221	BLQ	2.07212	9.03846	1.42308	BLQ	0.322115	BLQ	0.528846	4.69712	9.95192	6.73077	0.00961538	14.2548	0.471154	3.60096	BLQ	BLQ	0.745192	1.64904	45.9279	1.20673	BLQ	10.0769	1.62019	12.4375	4.64423
				T3	32.1	100	3	14D	Male	Control	81.5234	30.3084	BLQ	0.0342679	101.24	12.5639	14.3146	BLQ	0.0809969	9.5514	695.125	0.0124611	233.738	BLQ	1.54517	7.1028	3.02181	BLQ	0.143302	BLQ	1.94704	24.6231	3.4486	6.63863	0.0155763	10.9283	0.922118	13.5888	BLQ	BLQ	1.76324	2.46729	82.5078	3.22741	9.98442	29.1464	5.20872	20.3022	36.648
				T4	18.8	100	4	14D	Male	Control	62.6809	30.8404	BLQ	0.0319149	89.4149	18.3564	15.8351	BLQ	0.111702	22.5585	762.287	0.037234	547.181	BLQ	4.39362	11.4521	3.91489	BLQ	0.404255	BLQ	2.64362	20.5638	10.7553	13.7926	0.0106383	32.0106	1.07979	10.0585	BLQ	BLQ	1.66489	4.42021	119	3.14362	2.24468	28.3457	6.78191	29.2234	17.1809
				T5	67	300	5	14D	Male	Control	33.2955	9	BLQ	0.0313433	59.8925	12.1164	5.20299	BLQ	0.0850746	16.6881	357.515	0.0179104	400.254	BLQ	3.03134	4.89403	1.49552	BLQ	0.456716	BLQ	0.510448	8.02388	9.36716	9.24627	0.0134328	10.4373	0.528358	5.45821	BLQ	BLQ	0.680597	1.96119	44.391	2.27463	0.165672	13.5493	2.83881	15.5463	5.11791
				T31	25.1	100	6	14D	Female	Control	29.1036	6.88845	BLQ	0.0438247	66.2112	18.6375	5.00797	BLQ	0.155378	16.4661	381.231	0.0119522	152.49	BLQ	1.40239	42	1.20319	BLQ	0.131474	BLQ	2.97211	2.06773	8.62948	6.86056	0.0159363	18.4582	0.661355	6.91235	BLQ	BLQ	1.57371	5.49402	50.9841	2.60956	4.04781	14.3865	2.52191	18.2351	21.9163
				T32	39.4	100	7	14D	Female	Control	22.5609	4.79442	BLQ	0.071066	53.8096	8.33756	5.89594	BLQ	0.241117	5.5	195.368	0.0228426	127.513	BLQ	1.3198	8.32995	1.40609	BLQ	0.114213	BLQ	0.908629	3.70812	8.82234	6.36294	0.0101523	13.2208	0.563452	4.2335	BLQ	BLQ	0.741117	8.01523	27.401	1.16751	3.78173	8.48731	1.06853	6.36294	9.96447
				T33	18.5	100	8	14D	Female	Control	37.6162	8.78378	BLQ	0.0378378	81.4919	10.6486	8.39459	BLQ	0.302703	14.2378	404.076	0.0486486	366.146	BLQ	2.68108	12.0378	2.22162	BLQ	0.324324	BLQ	0.551351	4.32973	12.7676	11.2216	0.0108108	22.2432	0.935135	4.94595	BLQ	BLQ	1.34054	6.59459	86.0703	3.34054	1.76757	22.7351	4.06486	18.1459	19.3351
				T34	27.6	100	9	14D	Female	Control	37.9239	7.21014	BLQ	0.0289855	76.8478	12.9565	8.55072	BLQ	0.257246	9.3587	297.572	0.0434783	227.996	BLQ	2.11232	20.2681	1.80797	BLQ	0.202899	BLQ	0.51087	6.88406	10.2862	8.23551	0.0144928	23.4928	0.815217	5.11957	BLQ	BLQ	0.869565	7.92754	50.1341	2.42391	2.18841	15.4275	2.20652	11.4964	20.7428
				T35	42.7	200	10	14D	Female	Control	29.8501	9.14286	BLQ	0.0515222	63.5831	9.8548	5.22717	BLQ	0.262295	9.87822	299.4	0.0187354	220.398	BLQ	2.09368	9.74239	1.35831	BLQ	0.234192	BLQ	1.55504	4.42155	11.0726	9.46604	0.0187354	9.69087	0.58548	6.36534	BLQ	BLQ	0.969555	7.62998	72.5574	1.73302	2.44496	17.0445	3.23185	18.5246	16.1311
				T6	54.4	200	11	14D	Male	Radiation	13.6324	7.50368	BLQ	0.0441176	41.2132	9.97426	3.22059	BLQ	0.0955882	7.55515	264.897	0.0110294	161.5	BLQ	1.46691	3.98529	1.25735	BLQ	0.0698529	BLQ	1.02574	3.26838	5.19853	5.13603	0.0147059	7.79044	0.352941	5.53309	BLQ	BLQ	0.654412	2.13235	40.5147	1.23529	0.202206	10.0588	1.75735	14.2169	7.86029
				T7	70.3	300	12	14D	Male	Radiation	18.239	7.30583	BLQ	0.0341394	46.4723	10.66	4.21622	BLQ	0.102418	9.11095	258.017	0.0170697	212.578	BLQ	1.84353	4.26743	1.2973	BLQ	0.153627	BLQ	0.913229	3.78947	7.07539	5.85917	0.0170697	9.14083	0.426743	4.75391	BLQ	BLQ	0.631579	2.2276	52.2162	1.39118	BLQ	13.2376	1.80939	16.9331	8.2404
				T8	49.1	200	13	14D	Male	Radiation	24.9613	6.6558	BLQ	0.0285132	50.2933	8.40326	4.11405	BLQ	0.0733198	8.62729	260.049	0.0203666	206.745	BLQ	1.8778	3.76782	1.26273	BLQ	0.215886	BLQ	0.566191	6.09776	5.12831	5.17312	0.01222	4.51731	0.407332	3.96334	BLQ	BLQ	0.582485	2.41548	43.2709	1.44603	BLQ	16.6354	2.64358	11.8086	8.57841
				T9	73.3	300	14	14D	Male	Radiation	18.7981	7.09686	BLQ	0.0327422	45.1351	6.82265	2.93861	BLQ	0.0818554	6.64256	254.431	0.00818554	132.098	BLQ	1.04366	2.98363	1.1337	BLQ	0.0654843	BLQ	0.839018	4.17872	4.32196	5.07503	0.00409277	5.69304	0.282401	4.17872	BLQ	BLQ	0.589359	2.53342	44.0095	1.5307	BLQ	14.5703	2.42292	15.6344	12.5402
				T10	33.4	100	15	14D	Male	Radiation	71.1048	27.3443	BLQ	0.0239521	59.8743	10.6557	22.7395	BLQ	0.10479	14.7844	603.171	0.0239521	356.32	BLQ	3.04491	3.67665	4.16766	BLQ	0.272455	BLQ	1.94611	23.5299	6.67665	9.40419	0.00898204	34.3114	1.07186	8.79042	BLQ	BLQ	2.00299	4.70359	79.5808	2.36527	7.37425	27.3413	4.61078	18.2545	24.4701
				T36	35.5	100	16	14D	Female	Radiation	28.7775	17.7352	BLQ	0.0169014	49.9746	7.49577	9.67887	BLQ	0.11831	8.40282	440.763	0.0112676	190.056	BLQ	1.82254	2.17183	1.91831	BLQ	0.0732394	BLQ	2.64225	5.59437	5.0169	6.70141	0.0056338	14.8113	0.256338	6.2	BLQ	BLQ	1.28451	7.84225	68.2	1.69859	5.76056	21.3155	3.65915	18.5662	14.9549
				T37	40.2	200	17	14D	Female	Radiation	10.2786	7.49751	BLQ	0.0348259	28.9602	7.70149	5.39801	BLQ	0.179104	7.93532	243.955	0.0149254	180.856	BLQ	1.65672	3.38806	1.04975	BLQ	0.039801	BLQ	0.268657	1.34826	11.9005	9.69652	BLQ	10.9055	0.532338	3.74627	BLQ	BLQ	1.25871	10.5622	63.4677	1.27861	2.51741	16.9403	3.1393	21.194	11.0398
				T38	55.6	200	18	14D	Female	Radiation	11.5791	4.97842	BLQ	0.0359712	45.6007	3.70144	1.92086	BLQ	0.125899	4.97122	204.014	0.0107914	82.1187	BLQ	0.913669	2.83453	0.902878	BLQ	0.0971223	BLQ	1.17266	2.2554	6.64748	6.38489	0.00359712	7.1223	0.305755	4.10791	BLQ	BLQ	0.647482	10.7806	46.6079	1.30216	1.8741	15.0432	2.79496	13.1403	5.71583
				T39	53.6	200	19	14D	Female	Radiation	8.63433	6.90672	BLQ	0.0597015	40.1866	5.78731	3.23881	BLQ	0.160448	5.12313	217.425	0.00746269	93.6866	BLQ	0.354478	5.5597	0.88806	BLQ	0.0261194	BLQ	0.440299	0.899254	7.6903	7.87687	0.00746269	9.87687	0.376866	3.94776	BLQ	BLQ	0.626866	12.8396	52.7201	1.4403	2.07836	12.0933	2.3209	14.959	7.37687
				T40	54	200	20	14D	Female	Radiation	19.3148	5.68889	BLQ	0.0481481	51.5037	5.95556	2.72222	BLQ	0.140741	3.55185	214.893	0.0185185	63.4778	BLQ	0.111111	9.25556	0.896296	BLQ	0.037037	BLQ	1.08148	1.40741	7.29259	7.1037	0.0037037	9.22222	0.385185	3.43704	BLQ	BLQ	0.596296	13.8296	42.5815	1.67407	1.07778	13.2704	1.84444	12.4296	6.92963
				T21	11.6	100	21	180D	Male	Control	18.431	11.1724	BLQ	0.0603448	80.4052	17.1293	11.4138	BLQ	0.198276	14.6897	377.5	0.0431034	314.569	BLQ	2.55172	17.6293	3.18103	BLQ	0.275862	BLQ	1.53448	4.17241	18.319	11.1034	0.00862069	28.7069	1.27586	7.13793	BLQ	BLQ	1.12069	5.47414	85.75	2.41379	1.9569	21.7931	2.96552	35.4655	16.5776
				T22	16	100	22	180D	Male	Control	31.1875	13.1625	BLQ	0.0375	69.0938	14.9625	7.31875	BLQ	0.21875	9.16875	424.163	0.0375	209.706	BLQ	1.7625	34.1625	1.86875	BLQ	0.1875	BLQ	1.6625	4.66875	10.7063	8.3375	BLQ	29.9062	0.89375	5.7	BLQ	BLQ	1.175	4.93125	75.7812	2.9	1.3625	23.5875	3.7	25.2437	17.6438
				T23	19	100	23	180D	Male	Control	14.6632	6.19474	BLQ	0.0473684	25.0895	15.0105	3.88947	BLQ	0.121053	17.3211	229.495	0.0526316	246.905	BLQ	3.71053	17.5526	2.55263	BLQ	0.294737	BLQ	0.731579	3.98947	21.1579	10.6105	BLQ	18.8895	0.310526	8.70526	BLQ	BLQ	1.18947	18.8	45.3789	1.30526	3.06842	11.1474	2.12105	18.0368	10.2
				T24	5.4	100	24	180D	Male	Control	58.2963	37.9444	BLQ	0.037037	125.278	17.2963	16.7778	BLQ	0.222222	29.8704	1020.72	0.12963	661.926	BLQ	4.68519	21.6667	5.22222	BLQ	0.351852	BLQ	2.33333	8.55556	23.8519	20.1111	BLQ	35.0926	1.92593	13.3889	BLQ	BLQ	3.03704	7.62963	368.296	10.9259	2.55556	122.056	24.5741	115.407	44.3704
				T25	8.6	100	25	180D	Male	Control	91.3837	55.907	BLQ	0.0116279	163.349	14.4651	36.6744	BLQ	0.918605	31.314	1113.69	0.0930233	793.221	BLQ	7.22093	15.8256	7.59302	BLQ	0.767442	BLQ	5.25581	25.6977	20.5814	23.3953	0.0116279	48.7907	3.30233	9.66279	BLQ	BLQ	2.40698	8.10465	290.163	10.6279	10.8488	101.326	19.1977	76.407	45.4186
				T51	3.4	100	26	180D	Female	Control	46.3235	19.0882	0.0294118	0.0294118	121	17.3529	12.4118	0.117647	BLQ	35.2647	576.265	0.0588235	991	BLQ	15.1176	7.20588	2.38235	BLQ	0.5	BLQ	2.38235	12.8824	25.2059	21.9706	BLQ	66.4118	1.41176	7.91176	BLQ	BLQ	1.41176	7.73529	282.765	8.29412	BLQ	70.6471	16.0588	92.3235	53.3529
				T52	14.6	100	27	180D	Female	Control	33.0342	17.6301	0.00684932	0.0273973	54.4795	9.41096	5.44521	BLQ	BLQ	17.8288	540.795	0.0342466	583.158	BLQ	4.32877	5.25342	1.06164	BLQ	0.191781	BLQ	0.541096	6.13014	12.0685	13.0205	0.136986	4.70548	0.568493	5.29452	BLQ	BLQ	1	9.36986	72.5959	2.52055	0.808219	21.363	3.19178	24.8699	16.9315
				T53	7.7	100	28	180D	Female	Control	65.5584	23.5714	0.025974	0.025974	138.948	23.1818	11.4416	BLQ	BLQ	37.0649	1173.77	0.0779221	1248.09	BLQ	12.5844	12.3247	1.62338	BLQ	0.454545	BLQ	1.62338	11.7532	18.2078	34.9351	BLQ	38.026	0.779221	13.7532	BLQ	BLQ	3.2987	6.77922	353.39	6.18182	4.27273	87.7792	20.1818	87.8052	88.961
				T54	11.5	100	29	180D	Female	Control	52.0609	30.487	0.00869565	0.0173913	120.148	12.8435	13.9913	BLQ	BLQ	24.8087	813.435	0.026087	793.817	BLQ	7.29565	5.31304	2.86957	BLQ	0.295652	BLQ	0.947826	12.8435	12.8174	19.6	0.252174	39.0522	1.33913	8.53913	BLQ	BLQ	1.14783	8.16522	146.539	3.8087	2.08696	26.9043	5.97391	29.9217	36.487
				T55	10.7	100	30	180D	Female	Control	25.9907	6.41121	0.00934579	0.0373832	72.3551	8.62617	4.71963	BLQ	BLQ	15	274.598	0.0280374	392.112	BLQ	4.72897	3.7757	0.794393	BLQ	0.196262	BLQ	1.42991	8.62617	16.4019	10.9813	0.308411	2.57009	0.392523	4.8785	BLQ	BLQ	1.1215	6.28972	70.0467	3.42991	1.64486	16.0748	1.93458	22.1402	24.3364
				T26	13.5	100	31	180D	Male	Radiation	18.0148	9.68889	BLQ	0.037037	65.1407	6.72593	9.86667	BLQ	0.140741	15.4444	399.978	0.0666667	386.489	BLQ	3.07407	7.06667	2.07407	BLQ	0.37037	BLQ	0.851852	6.25185	16.4963	10.4963	0.00740741	7.02222	0.8	7.79259	BLQ	BLQ	1.0963	12.1704	102.044	3.37778	0.918519	35.8519	5.56296	30.8444	26.6667
				T27	14.2	100	32	180D	Male	Radiation	26.1268	11.2183	BLQ	0.028169	45.3873	5.24648	10	BLQ	0.112676	18.0704	452.021	0.028169	459.465	BLQ	3.8169	3.78873	2.11972	BLQ	0.387324	BLQ	0.894366	5.93662	14.5563	11.0845	BLQ	10.1056	0.802817	6.43662	BLQ	BLQ	1.15493	12.8732	105.261	2.39437	0.78169	34.2465	6.55634	32.5775	19.1127
				T28	18.7	100	33	180D	Male	Radiation	31.3262	14.9144	BLQ	0.0106952	19.4706	5.58824	4.65241	BLQ	0.0855615	18.7701	494.615	0.0374332	462.749	BLQ	3.77005	2.75401	2.07487	BLQ	0.112299	BLQ	0.176471	11.0321	10.4064	12.7861	BLQ	29.2353	0.754011	10.2888	BLQ	BLQ	2.3262	18.3422	130.866	5.36898	5.45455	42.5668	9.74332	31.754	37.3957
				T56	14.2	100	34	180D	Female	Radiation	29.7535	9.49296	0.00704225	0.0352113	34.7324	8.52817	3.27465	BLQ	BLQ	4.91549	331.887	0.0211268	51.838	BLQ	BLQ	9.73239	BLQ	BLQ	BLQ	BLQ	0.309859	6.6831	11.9859	BLQ	BLQ	5.28873	BLQ	0.464789	BLQ	BLQ	0.119718	2.42958	70.8873	4.30282	BLQ	46.8239	8.83803	25.9789	3.38732
				T57	12.1	100	35	180D	Female	Radiation	46.2975	25.5455	0.00826446	0.0247934	46.6529	7.20661	7.63636	BLQ	BLQ	23.7025	691.868	0.0247934	785.215	BLQ	7.53719	3.80165	1.57851	BLQ	0.198347	BLQ	0.628099	9.06612	14.6033	18.9669	BLQ	20.7769	0.561983	3.4876	BLQ	BLQ	1.49587	11.1983	158.959	4.94215	BLQ	59.3719	13.2149	37.686	18.2231
				T58	17.6	100	36	180D	Female	Radiation	18.4375	9.60227	0.0113636	0.0511364	37	14.7273	4.3125	BLQ	0.119318	14.233	351.568	0.0340909	395.801	BLQ	4.42614	5.09091	1.52841	BLQ	0.102273	BLQ	0.340909	7.17614	12.7216	9.99432	0.130682	10.9432	0.448864	3.94318	BLQ	BLQ	0.982955	5.8125	66.8352	1.97159	2.48864	27.6534	4.17614	18.2273	14.3409
				T59	14.2	100	37	180D	Female	Radiation	29.4859	15.6761	0.00704225	0.028169	30.7817	13.1056	3.80282	BLQ	BLQ	19.1479	524.599	0.0352113	611.599	BLQ	6.70423	4.40141	0.873239	BLQ	0.126761	BLQ	0.415493	9.55634	11.5352	15.993	BLQ	16.5845	0.464789	6.71831	BLQ	BLQ	1.12676	13.6479	127.092	3.80282	3.33099	38.4718	9.38732	34.9085	39.3169
				T60	11.1	100	38	180D	Female	Radiation	33.0631	15.5586	0.00900901	0.027027	75.2793	8.83784	6.11712	BLQ	0.216216	21.1982	546.216	0.036036	639.748	BLQ	9.40541	4.32432	1.55856	BLQ	0.324324	BLQ	1.03604	9.44144	15.2613	14.2162	0.225225	29.1802	0.846847	6.73874	BLQ	BLQ	0.945946	7.82883	127.604	3.7027	2.18018	37.009	10.4234	36.4054	22
[truncated: 50 more columns]

## Sheet: Fig3. A-C
	Figure 3A-C
	Human lung fibroblasts were irradiated as indicated and harvested on day 5.
	Lysates were submitted for targeted metabolomics analysis.
	Results reported as µmol/liter and then normalized to the protein pellet
	Final results reported as nmol/gram
	Note: *for palmitic acid, the unit is µg/ml; normalized result is µg/g
	BLQ=below limit of quantitation
					Measured concentration, μM
		Sample ID	Strain	Treatment	3-Phosphoglyceric acid	6-phosphogluconate	Acetoacetyl-CoA	Acetyl-CoA	ADP	AMP	ATP	CoA	Erythrose-4-P	Fructose-1,6-2P	GDP-Mannose	Glucose-6-P	Glutaryl-CoA	Glyceraldehyde-3-P	GTP	malonyl-CoA	Phos-pyruvate	Ribose-5-P	Sedoheptulose-7-P	Succinyl-CoA	UTP	Palmitoyl-CoA	Aconitic acid	Adenine	alanine	alpha-KG	Arginine	Asparagine	Asptartic acid	carnitine	Citrate	cysteine	furmarate	gluconic acid	glucose	Glutamate	Glutamine	glutaric acid	Gluthionine	glycine	Guanine	histidine	IMP	iso-leucine	lactate
		H1	Strain 4	untreated	0.016	BLQ	0.006	0.003	0.34	0.011	0.588	0.183	BLQ	0.047	BLQ	0.049	BLQ	BLQ	0.01	0.001	0.005	BLQ	0.014	BLQ	0.339	0.007	BLQ	0.041	0.531	0.262	0.335	0.145	0.086	0.091	10.848	BLQ	0.201	BLQ	0.2	3.272	9.602	0.019	2.068	BLQ	BLQ	0.064	BLQ	2.608	39.498
		H2	Strain 4	untreated	0.038	BLQ	0.005	0.002	0.832	0.016	1.575	0.153	0.006	0.066	BLQ	0.067	BLQ	BLQ	0.037	0.001	0.01	BLQ	0.021	BLQ	0.921	BLQ	BLQ	0.043	0.669	0.384	0.279	0.222	0.059	0.103	11.153	BLQ	0.276	BLQ	0.153	3.198	8.393	0.007	4.289	0.129	BLQ	0.068	BLQ	2.537	30.901
		H3	Strain 4	untreated	0.03	BLQ	0.004	0.002	0.701	0.002	1.259	0.109	0.002	0.066	0.001	0.074	BLQ	BLQ	0.032	0.001	0.011	BLQ	0.03	BLQ	0.718	BLQ	BLQ	0.061	0.769	0.37	0.387	0.232	0.037	0.101	11.339	BLQ	0.279	BLQ	0.31	2.979	9.274	0.007	5.472	0.108	BLQ	0.077	BLQ	3.15	45.81
		H4	Strain 4	2 Gy	0.019	BLQ	0.005	0.003	0.256	0.009	0.322	0.096	0.013	0.084	BLQ	0.087	BLQ	BLQ	0.005	BLQ	0.008	BLQ	0.032	BLQ	0.205	BLQ	BLQ	0.038	0.367	0.172	0.286	0.179	0.065	0.054	10.473	BLQ	0.114	BLQ	0.148	2.41	6.484	BLQ	0.698	BLQ	BLQ	0.045	BLQ	2.385	44.695
		H8	Strain 4	2 Gy	0.172	BLQ	0.003	0.013	5.254	0.02	19.497	0.106	0.007	0.429	0.002	0.134	BLQ	BLQ	0.524	0.003	0.041	BLQ	0.019	0.001	6.903	BLQ	BLQ	0.07	0.599	0.597	0.422	0.461	0.045	0.108	12.723	BLQ	0.206	BLQ	0.382	2.913	8.88	0.016	7.18	BLQ	BLQ	0.061	0.016	2.979	53.869
		H9	Strain 4	2 Gy	0.152	BLQ	0.003	0.007	4.723	0.06	12.345	0.076	0.018	0.402	0.003	0.119	BLQ	BLQ	0.192	0.002	0.033	BLQ	0.015	< 0	4.883	BLQ	BLQ	0.056	0.693	0.713	0.596	0.406	0.101	0.106	13.168	BLQ	0.268	BLQ	0.207	2.859	9.699	0.024	5.95	BLQ	BLQ	0.073	0.061	3.656	74.886
		H10	Strain 4	4 Gy	0.141	BLQ	0.003	0.015	8.558	0.06	22.664	0.056	0.015	0.441	0.001	0.084	BLQ	BLQ	0.269	0.002	0.036	BLQ	0.009	0.002	7.045	BLQ	BLQ	0.087	0.333	0.42	0.559	0.413	0.062	0.1	12.506	BLQ	0.149	BLQ	0.353	1.139	4.987	0.023	4.628	BLQ	BLQ	0.051	0.039	3.684	76.662
		H11	Strain 4	4 Gy	0.177	BLQ	0.002	0.009	9.092	0.042	22.765	0.074	0.014	0.523	0.002	0.1	BLQ	BLQ	0.225	0.003	0.031	BLQ	0.012	0.004	7.191	BLQ	BLQ	0.065	0.475	0.641	0.748	0.479	0.062	0.097	14.413	BLQ	0.191	BLQ	0.6	1.759	6.644	0.02	6.472	BLQ	0.092	0.079	BLQ	4.712	106.656
		H12	Strain 4	4 Gy	0.228	BLQ	0.004	0.008	9.497	0.097	29.44	0.07	0.007	0.512	0.002	0.145	BLQ	BLQ	0.766	0.002	0.037	BLQ	0.031	0.001	10.48	0.008	BLQ	0.053	0.765	0.579	0.387	0.616	0.063	0.101	15.32	BLQ	0.173	BLQ	0.199	3.746	11.175	0.016	6.751	0.032	0.042	0.065	0.049	3.176	43.773
		H13	Strain 4	6 Gy	0.192	BLQ	0.004	0.006	7.662	0.086	17.915	0.089	0.014	0.502	0.004	0.165	BLQ	BLQ	0.681	0.004	0.031	0.005	0.018	0.001	6.678	0.005	BLQ	0.044	1.075	0.62	0.446	0.549	0.068	0.129	13.762	BLQ	0.415	BLQ	0.154	5.134	16.165	0.028	5.805	BLQ	0.051	0.072	0.074	2.732	38.636
		H14	Strain 4	6 Gy	0.278	BLQ	0.003	0.008	9.162	0.082	21.889	0.067	0.01	0.511	0.002	0.154	BLQ	BLQ	0.77	0.005	0.033	0.006	0.02	0.001	7.865	BLQ	BLQ	0.042	0.646	0.544	0.365	0.7	0.073	0.133	13.67	BLQ	0.326	BLQ	0.266	2.349	7.733	0.004	5.234	BLQ	BLQ	0.053	0.051	2.787	41.54
		H15	Strain 4	6 Gy	0.26	BLQ	0.003	0.014	10.493	0.11	22.572	0.069	0.016	0.555	0.003	0.163	BLQ	BLQ	0.516	0.008	0.044	0.007	0.034	0.002	7.634	BLQ	BLQ	0.086	0.676	0.461	0.409	0.679	0.066	0.126	13.419	BLQ	0.429	BLQ	0.197	3.155	11.379	0.009	3.877	BLQ	BLQ	0.053	0.049	3.254	46.749
		S1	Strain 6	untreated	0.016	BLQ	0.018	0.006	1.631	0.046	1.475	0.97	0.007	0.139	0.002	0.088	BLQ	BLQ	0.189	0.001	0.001	0.001	0.026	BLQ	0.766	0.15	BLQ	0.026	0.954	BLQ	0.344	0.281	0.13	0.048	10.217	BLQ	0.047	BLQ	0.422	4.545	8.863	0.148	0.015	0.095	BLQ	0.021	BLQ	0.998	22.526
		S2	Strain 6	untreated	0.048	BLQ	0.013	0.016	1.384	0.021	2.37	0.628	0.008	0.223	0.002	0.134	BLQ	BLQ	0.057	0.003	0.01	0.002	0.026	BLQ	1.126	0.055	BLQ	0.045	0.697	0.047	0.456	0.234	0.023	0.094	10.915	BLQ	0.235	BLQ	0.312	3.3	10.227	0.017	0.962	0.07	BLQ	0.064	BLQ	3.134	54.554
		S3	Strain 6	untreated	0.069	BLQ	0.011	0.019	1.854	0.029	3.838	0.5	0.012	0.355	0.003	0.127	BLQ	BLQ	0.08	0.003	0.013	0.002	0.031	BLQ	1.656	0.027	BLQ	0.049	0.645	0.251	0.394	0.314	0.064	0.118	11.659	BLQ	0.336	BLQ	0.303	2.751	8.952	0.017	1.591	BLQ	BLQ	0.056	0.025	3.505	55.043
		S4	Strain 6	2 Gy	0.1	BLQ	0.009	0.014	1.749	0.027	3.039	0.434	BLQ	0.903	0.001	0.244	BLQ	BLQ	0.066	0.002	0.024	0.003	0.054	BLQ	1.42	0.019	BLQ	0.044	0.422	0.3	0.319	0.251	0.047	0.068	10.554	BLQ	0.19	BLQ	0.251	3.199	6.935	0.013	2.257	0.094	BLQ	0.055	0.057	2.91	50.748
		S8	Strain 6	2 Gy	0.127	BLQ	0.007	0.004	2.492	0.037	4.959	0.249	0.023	0.353	0.002	0.349	BLQ	BLQ	0.101	0.002	0.024	0.003	0.027	BLQ	2.381	BLQ	BLQ	0.048	1.449	0.673	0.386	0.442	0.065	0.131	12.592	BLQ	0.397	BLQ	0.251	5.685	14.627	0.01	1.808	0.041	0.861	0.078	0.056	2.852	45.433
		S9	Strain 6	2 Gy	0.141	BLQ	0.006	0.005	2.36	0.069	4.971	0.254	0.043	0.544	0.003	0.369	BLQ	BLQ	0.039	0.002	0.04	0.004	0.039	BLQ	2.244	BLQ	BLQ	0.06	1.238	0.662	0.521	0.526	0.042	0.125	14.16	BLQ	0.356	0.003	0.363	4.431	12.662	0.047	2.893	0.146	0.178	0.078	0.109	3.504	67.706
		S10	Strain 6	4 Gy	0.153	BLQ	0.006	0.017	9.112	0.083	22.63	0.188	0.022	0.77	0.002	0.129	BLQ	BLQ	0.214	0.006	0.045	0.001	0.019	0.007	6.903	BLQ	BLQ	0.076	0.603	0.515	0.701	0.623	0.033	0.134	13.345	BLQ	0.175	BLQ	0.63	1.512	6.896	0.039	4.611	BLQ	0.131	0.074	0.09	4.381	94.904
		S11	Strain 6	4 Gy	0.234	BLQ	0.005	0.02	10.585	0.114	30.025	0.198	0.011	1.15	0.005	0.207	BLQ	BLQ	0.383	0.006	0.032	0.002	0.022	0.006	10.601	0.011	BLQ	0.062	0.775	0.55	0.497	0.815	0.079	0.123	14.67	BLQ	0.242	BLQ	0.533	2.052	7.945	0.023	4.708	BLQ	0.053	0.06	0.094	3.346	69.065
		S12	Strain 6	4 Gy	0.221	BLQ	0.006	0.014	11.873	0.121	28.014	0.21	0.022	0.929	0.006	0.261	BLQ	BLQ	0.591	0.006	0.057	0.003	0.023	0.007	10.63	0.012	BLQ	0.087	1.205	0.708	0.472	0.79	0.079	0.128	15.95	BLQ	0.405	BLQ	0.4	4.474	13.474	0.012	7.18	0.052	0.133	0.084	0.113	3.686	62.508
		S13	Strain 6	6 Gy	0.252	BLQ	0.006	0.019	9.248	0.088	20.876	0.186	0.011	0.766	0.007	0.298	BLQ	BLQ	0.654	0.012	0.042	0.005	0.03	0.005	7.865	0.007	BLQ	0.083	1.3	0.606	0.432	0.657	0.068	0.134	14.296	BLQ	0.465	BLQ	0.264	4.55	15.737	0.022	3.833	0.039	0.093	0.078	0.059	3.111	44.559
		S14	Strain 6	6 Gy	0.314	BLQ	0.005	0.024	8.168	0.023	21.622	0.16	0.01	0.858	0.008	0.257	BLQ	BLQ	0.535	0.014	0.058	0.006	0.037	0.005	8.339	0.003	BLQ	0.106	1.17	0.332	0.446	0.67	0.097	0.136	15.223	BLQ	0.654	BLQ	0.308	3.97	13.18	0.011	3.051	0.035	0.087	0.059	0.021	3.326	51.229
		S15	Strain 6	6 Gy	0.459	BLQ	0.004	0.039	13.812	0.087	35.182	0.132	0.012	1.043	0.008	0.211	BLQ	BLQ	0.56	0.02	0.066	0.005	0.022	0.011	12.1	0.017	BLQ	0.065	1.049	0.045	0.513	0.791	0.078	0.135	17.898	BLQ	0.462	BLQ	0.514	2.786	10.339	0.017	1.376	BLQ	0.09	0.059	BLQ	3.872	63.561
		Range of detection, uM			0.05-20	0.02-5	0.002-2	0.002-5	0.02-50	0.01-5	0.01-50	0.01-10	0.05-2	0.05-20	0.002-2	0.02-5	0.002-10	0.2-20	0.01-100	0.002-0.5	0.01-10	0.005-0.5	0.01-2	0.01-20	0.02-50	0.02-20	5-200	0.01-100	0.05-20	0.1-200	0.002-10	0.2-10	0.02-5	0.005-2	10-200	0.02-20	0.02-10	0.05-5	0.1-5	0.005-10	0.005-20	0.02-10	0.002-20	0.05-20	0.1-100	0.002-5	0.02-2	0.05-10	0.5-20
					nmol/g	nmol/g	nmol/g	nmol/g	nmol/g	nmol/g	nmol/g	nmol/g	nmol/g	nmol/g	nmol/g	nmol/g	nmol/g	nmol/g	nmol/g	nmol/g	nmol/g	nmol/g	nmol/g	nmol/g	nmol/g	nmol/g	nmol/g	nmol/g	nmol/g	nmol/g	nmol/g	nmol/g	nmol/g	nmol/g	nmol/g	nmol/g	nmol/g	nmol/g	nmol/g	nmol/g	nmol/g	nmol/g	nmol/g	nmol/g	nmol/g	nmol/g	nmol/g	nmol/g	nmol/g
	Sample ID	Strain	Treatment	protein, g	3-Phosphoglyceric acid	6-phosphogluconate	Acetoacetyl-CoA	Acetyl-CoA	ADP	AMP	ATP	CoA	Erythrose-4-P	Fructose-1,6-2P	GDP-Mannose	Glucose-6-P	Glutaryl-CoA	Glyceraldehyde-3-P	GTP	malonyl-CoA	Phos-pyruvate	Ribose-5-P	Sedoheptulose-7-P	Succinyl-CoA	UTP	Palmitoyl-CoA	Aconitic acid	Adenine	alanine	alpha-KG	Arginine	Asparagine	Asptartic acid	carnitine	Citrate	cysteine	furmarate	gluconic acid	glucose	Glutamate	Glutamine	glutaric acid	Gluthionine	glycine	Guanine	histidine	IMP	iso-leucine	lactate
	H1	Strain 4	untreated	0.0136601	0.11713	BLQ	0.0439236	0.0219618	2.489	0.0805265	4.30451	1.33967	BLQ	0.344068	BLQ	0.358709	BLQ	BLQ	0.0732059	0.00732059	0.036603	BLQ	0.102488	BLQ	2.48168	0.0512442	BLQ	0.300144	3.88724	1.918	2.4524	1.06149	0.629571	0.666174	79.4138	BLQ	1.47144	BLQ	1.46412	23.953	70.2923	0.139091	15.139	BLQ	BLQ	0.468518	BLQ	19.0921	289.149
	H2	Strain 4	untreated	0.0149504	0.254174	BLQ	0.033444	0.0133776	5.56507	0.107021	10.5348	1.02338	0.0401327	0.44146	BLQ	0.448149	BLQ	BLQ	0.247485	0.00668879	0.0668879	BLQ	0.140465	BLQ	6.16038	BLQ	BLQ	0.287618	4.4748	2.5685	1.86617	1.48491	0.394639	0.688945	74.6001	BLQ	1.84611	BLQ	1.02338	21.3908	56.139	0.0468215	28.6882	0.862854	BLQ	0.454838	BLQ	16.9695	206.69
	H3	Strain 4	untreated	0.0201116	0.149168	BLQ	0.0198891	0.00994453	3.48556	0.00994453	6.26008	0.541977	0.00994453	0.328169	0.00497226	0.367948	BLQ	BLQ	0.159112	0.00497226	0.0546949	BLQ	0.149168	BLQ	3.57009	BLQ	BLQ	0.303308	3.82367	1.83974	1.92427	1.15357	0.183974	0.502199	56.3805	BLQ	1.38726	BLQ	1.5414	14.8124	46.1128	0.0348059	27.2082	0.537005	BLQ	0.382864	BLQ	15.6626	227.779
	H4	Strain 4	2 Gy	0.0278533	0.0682145	BLQ	0.0179512	0.0107707	0.919101	0.0323121	1.15606	0.344663	0.0466731	0.30158	BLQ	0.312351	BLQ	BLQ	0.0179512	BLQ	0.0287219	BLQ	0.114888	BLQ	0.735998	BLQ	BLQ	0.136429	1.31762	0.617521	1.02681	0.642652	0.233365	0.193873	37.6005	BLQ	0.409287	BLQ	0.531355	8.65247	23.2791	BLQ	2.50599	BLQ	BLQ	0.161561	BLQ	8.56271	160.466
	H8	Strain 4	2 Gy	0.0261329	0.658174	BLQ	0.0114798	0.0497457	20.1049	0.0765318	74.607	0.405619	0.0267861	1.64161	0.00765318	0.512763	BLQ	BLQ	2.00513	0.0114798	0.15689	BLQ	0.0727052	0.00382659	26.415	BLQ	BLQ	0.267861	2.29213	2.28447	1.61482	1.76406	0.172197	0.413272	48.6857	BLQ	0.788278	BLQ	1.46176	11.1469	33.9801	0.0612254	27.4749	BLQ	BLQ	0.233422	0.0612254	11.3994	206.135
	H9	Strain 4	2 Gy	0.0282834	0.537417	BLQ	0.0106069	0.0247495	16.6988	0.212138	43.6475	0.268709	0.0636415	1.42133	0.0106069	0.420741	BLQ	BLQ	0.678843	0.00707128	0.116676	BLQ	0.0530346	BLQ	17.2645	BLQ	BLQ	0.197996	2.4502	2.52091	2.10724	1.43547	0.3571	0.374778	46.5573	BLQ	0.947552	BLQ	0.731878	10.1084	34.2922	0.0848554	21.0371	BLQ	BLQ	0.258102	0.215674	12.9263	264.77
	H10	Strain 4	4 Gy	0.0365628	0.385638	BLQ	0.00820506	0.0410253	23.4063	0.164101	61.9865	0.153161	0.0410253	1.20614	0.00273502	0.229742	BLQ	BLQ	0.735721	0.00547004	0.0984607	BLQ	0.0246152	0.00547004	19.2682	BLQ	BLQ	0.237947	0.910762	1.14871	1.52888	1.12956	0.169571	0.273502	34.2042	BLQ	0.407518	BLQ	0.965462	3.11519	13.6395	0.0629055	12.6577	BLQ	BLQ	0.139486	0.106666	10.0758	209.672
	H11	Strain 4	4 Gy	0.0471002	0.375795	BLQ	0.00424627	0.0191082	19.3035	0.0891716	48.3331	0.157112	0.0297239	1.1104	0.00424627	0.212313	BLQ	BLQ	0.477705	0.0063694	0.0658171	BLQ	0.0254776	0.00849253	15.2675	BLQ	BLQ	0.138004	1.00849	1.36093	1.5881	1.01698	0.131634	0.205944	30.6007	BLQ	0.405519	BLQ	1.27388	3.73459	14.1061	0.0424627	13.7409	BLQ	0.195328	0.167728	BLQ	10.0042	226.445
	H12	Strain 4	4 Gy	0.0340897	0.668823	BLQ	0.0117337	0.0234675	27.8588	0.284543	86.3603	0.20534	0.020534	1.50192	0.00586687	0.425348	BLQ	BLQ	2.24701	0.00586687	0.108537	BLQ	0.0909365	0.00293343	30.7424	0.0234675	BLQ	0.155472	2.24408	1.69846	1.13524	1.807	0.184806	0.296277	44.9402	BLQ	0.507484	BLQ	0.583753	10.9886	32.7811	0.046935	19.8036	0.0938699	0.123204	0.190673	0.143738	9.31659	128.405
	H13	Strain 4	6 Gy	0.0212943	0.901649	BLQ	0.0187843	0.0281765	35.9814	0.403863	84.1304	0.417952	0.0657452	2.35744	0.0187843	0.774854	BLQ	BLQ	3.19803	0.0187843	0.145579	0.0234804	0.0845296	0.00469609	31.3605	0.0234804	BLQ	0.206628	5.04829	2.91157	2.09445	2.57815	0.319334	0.605795	64.6275	BLQ	1.94888	BLQ	0.723197	24.1097	75.9122	0.13149	27.2608	BLQ	0.2395	0.338118	0.34751	12.8297	181.438
	H14	Strain 4	6 Gy	0.0212943	1.30551	BLQ	0.0140883	0.0375687	43.0255	0.385079	102.793	0.314638	0.0469609	2.3997	0.00939217	0.723197	BLQ	BLQ	3.61599	0.0234804	0.154971	0.0281765	0.0939217	0.00469609	36.9347	BLQ	BLQ	0.197236	3.03367	2.55467	1.71407	3.28726	0.342814	0.624579	64.1955	BLQ	1.53092	BLQ	1.24916	11.0311	36.3148	0.0187843	24.5793	BLQ	BLQ	0.248893	0.2395	13.088	195.075
	H15	Strain 4	6 Gy	0.0225846	1.15123	BLQ	0.0132834	0.0619891	46.4608	0.487057	99.9441	0.305518	0.0708447	2.45742	0.0132834	0.72173	BLQ	BLQ	2.28474	0.0354223	0.194823	0.0309945	0.150545	0.00885558	33.8018	BLQ	BLQ	0.38079	2.99319	2.04121	1.81097	3.00647	0.292234	0.557902	59.4165	BLQ	1.89952	BLQ	0.872275	13.9697	50.3838	0.0398501	17.1665	BLQ	BLQ	0.234673	0.216962	14.408	206.995
	S1	Strain 6	untreated	0.0153805	0.104028	BLQ	0.117031	0.0390105	10.6043	0.29908	9.59008	6.30669	0.0455122	0.903743	0.0130035	0.572154	BLQ	BLQ	1.22883	0.00650175	0.00650175	0.00650175	0.169045	BLQ	4.98034	0.975262	BLQ	0.169045	6.20267	BLQ	2.2366	1.82699	0.845227	0.312084	66.4283	BLQ	0.305582	BLQ	2.74374	29.5504	57.625	0.962258	0.0975262	0.617666	BLQ	0.136537	BLQ	6.48874	146.458
	S2	Strain 6	untreated	0.0251652	0.19074	BLQ	0.0516586	0.0635798	5.49966	0.0834485	9.41776	2.49551	0.0317899	0.886144	0.00794748	0.532481	BLQ	BLQ	0.226503	0.0119212	0.0397374	0.00794748	0.103317	BLQ	4.47443	0.218556	BLQ	0.178818	2.7697	0.186766	1.81203	0.929855	0.091396	0.373532	43.3734	BLQ	0.933829	BLQ	1.23981	13.1133	40.6394	0.0675536	3.82274	0.278162	BLQ	0.254319	BLQ	12.4537	216.783
	S3	Strain 6	untreated	0.0250577	0.275365	BLQ	0.0438987	0.075825	7.39893	0.115733	15.3167	1.9954	0.0478895	1.41673	0.0119724	0.506831	BLQ	BLQ	0.319263	0.0119724	0.0518803	0.00798158	0.123715	BLQ	6.60875	0.107751	BLQ	0.195549	2.57406	1.00169	1.57237	1.25311	0.255411	0.470913	46.5286	BLQ	1.34091	BLQ	1.20921	10.9787	35.7256	0.0678435	6.34935	BLQ	BLQ	0.223484	0.0997698	13.9877	219.665
	S4	Strain 6	2 Gy	0.0138751	0.720713	BLQ	0.0648642	0.1009	12.6053	0.194593	21.9025	3.1279	BLQ	6.50804	0.00720713	1.75854	BLQ	BLQ	0.475671	0.0144143	0.172971	0.0216214	0.389185	BLQ	10.2341	0.136936	BLQ	0.317114	3.04141	2.16214	2.29908	1.80899	0.338735	0.490085	76.0641	BLQ	1.36936	BLQ	1.80899	23.0556	49.9815	0.0936927	16.2665	0.677471	BLQ	0.396392	0.410807	20.9728	365.748
	S8	Strain 6	2 Gy	0.015273	0.831535	BLQ	0.0458326	0.0261901	16.3164	0.242258	32.4691	1.63033	0.150593	2.31127	0.013095	2.28508	BLQ	BLQ	0.661299	0.013095	0.15714	0.0196426	0.176783	BLQ	15.5896	BLQ	BLQ	0.314281	9.48736	4.40648	2.52734	2.894	0.425589	0.857725	82.4464	BLQ	2.59937	BLQ	1.64343	37.2226	95.7706	0.0654752	11.8379	0.268448	5.63741	0.510707	0.366661	18.6735	297.473
	S9	Strain 6	2 Gy	0.0252727	0.557914	BLQ	0.023741	0.0197842	9.33813	0.273022	19.6694	1.00504	0.170144	2.15252	0.0118705	1.46007	BLQ	BLQ	0.154317	0.00791367	0.158273	0.0158273	0.154317	BLQ	8.87914	BLQ	BLQ	0.23741	4.89856	2.61942	2.06151	2.08129	0.166187	0.494604	56.0288	BLQ	1.40863	0.0118705	1.43633	17.5327	50.1014	0.185971	11.4471	0.577698	0.704316	0.308633	0.431295	13.8647	267.901
	S10	Strain 6	4 Gy	0.0321543	0.475831	BLQ	0.01866	0.0528701	28.3384	0.25813	70.3794	0.584681	0.0684201	2.3947	0.00622001	0.401191	BLQ	BLQ	0.665541	0.01866	0.13995	0.00311	0.0590901	0.02177	21.4684	BLQ	BLQ	0.23636	1.87533	1.60165	2.18011	1.93753	0.10263	0.416741	41.503	BLQ	0.544251	BLQ	1.9593	4.70233	21.4466	0.12129	14.3402	BLQ	0.407411	0.23014	0.2799	13.6249	295.152
	S11	Strain 6	4 Gy	0.032907	0.711096	BLQ	0.0151944	0.0607774	32.1664	0.346431	91.2421	0.601696	0.0334276	3.4947	0.0151944	0.629046	BLQ	BLQ	1.16389	0.0182332	0.0972438	0.00607774	0.0668551	0.0182332	32.2151	0.0334276	BLQ	0.18841	2.35512	1.67138	1.51032	2.47668	0.240071	0.373781	44.5802	BLQ	0.735407	BLQ	1.61972	6.23576	24.1438	0.069894	14.307	BLQ	0.16106	0.182332	0.285654	10.1681	209.88
	S12	Strain 6	4 Gy	0.0221545	0.997539	BLQ	0.0270825	0.0631925	53.5918	0.546164	126.448	0.947888	0.0993025	4.19327	0.0270825	1.17809	BLQ	BLQ	2.66763	0.0270825	0.257284	0.0135413	0.103816	0.0315963	47.9812	0.054165	BLQ	0.392696	5.43907	3.19574	2.13049	3.56586	0.356586	0.57776	71.9943	BLQ	1.82807	BLQ	1.8055	20.1945	60.8183	0.054165	32.4087	0.234715	0.600329	0.379155	0.510054	16.6377	282.146
	S13	Strain 6	6 Gy	0.0196815	1.28039	BLQ	0.0304855	0.0965375	46.9884	0.447121	106.069	0.945052	0.0558902	3.89199	0.0355665	1.51412	BLQ	BLQ	3.32292	0.0609711	0.213399	0.0254046	0.152428	0.0254046	39.9615	0.0355665	BLQ	0.421717	6.6052	3.07904	2.19496	3.33817	0.345503	0.680844	72.6369	BLQ	2.36263	BLQ	1.34136	23.1182	79.9585	0.11178	19.4752	0.198156	0.472526	0.396312	0.299774	15.8068	226.401
	S14	Strain 6	6 Gy	0.0202191	1.55299	BLQ	0.0247291	0.1187	40.3975	0.113754	106.939	0.791332	0.0494582	4.24352	0.0395666	1.27108	BLQ	BLQ	2.64602	0.0692415	0.286858	0.0296749	0.182995	0.0247291	41.2432	0.0148375	BLQ	0.524257	5.78661	1.64201	2.20584	3.3137	0.479745	0.672632	75.2903	BLQ	3.23457	BLQ	1.52331	19.6349	65.1859	0.054404	15.0897	0.173104	0.430287	0.291804	0.103862	16.4498	253.37
	S15	Strain 6	6 Gy	0.0217244	2.11283	BLQ	0.0184125	0.179521	63.5782	0.400471	161.947	0.607611	0.0552374	4.80105	0.0368249	0.971257	BLQ	BLQ	2.57774	0.0920623	0.303806	0.0230156	0.101269	0.0506343	55.6977	0.0782529	BLQ	0.299202	4.82867	0.20714	2.3614	3.64106	0.359043	0.62142	82.3865	BLQ	2.12664	BLQ	2.366	12.8243	47.5916	0.0782529	6.33388	BLQ	0.41428	0.271584	BLQ	17.8233	292.579
[truncated: 22 more columns]

## Sheet: Fig3. E-J
	Figure 3E-J
	Human lung fibroblasts were irradiated as indicated and harvested on day 5.
	4 hours before harvest, medium was replaced with glucose-free DMEM plus 5mM uniform labeled 13C-glucose
	Lysates were submitted for targeted metabolomics analysis.
	Results reported as µmol/liter and then normalized to the protein pellet
	Final results reported as nmol/gram
	Results reported as M+1, M+2, etc. are labeled isoforms of the indicated compound
	Where a compound is reported more than one (Acetyl-CoA_M+2-1 and Acetyl-CoA_M+2-2), this represents different isoforms where the labeled carbon is incorporated in different positions.
	Only Acetyl-CoA M+2-1 is reported because is the first-pass metabolite and the 2-2 isoform is indicative of multiple passes through the TCA cycle
	BLQ=below limit of quantitation
						Measured concentration, μM
			Sample ID	Strain	Treatment	3-Phosphoglyceric acid	Acetyl-CoA	Erythrose-4-P	Fructose-1,6-2P	Glucose-6-P	Glyceraldehyde-3-P	Phos-pyruvate	Ribose-5-P	Sedoheptulose-7-P	Alanine	alpha-KG	glucose	Glutamic acid	lactate	pyruvate	succinate	3-Phosphoglyceric acid_M+3	Acetyl-CoA_M+2-1	Acetyl-CoA_M+2-2	Erythrose-4-P_M+4	Fructose-1,6-2P_M+6	Glucose-6-P_M+6	Glyceraldehyde-3-P_M+3	Phos-pyruvate_M+3	Ribose-5-P_M+4	Sedoheptulose-7-P_M+7	Alanine M+1_1	Alanine M+1_2	Alanine M+2_1	Alanine M+3_2	alpha-KG M+2_2	glucose M+6	Glutamic acid M+2_1	Glutamic acid M+2_2	lactate M+1_1	lactate M+1_2	lactate M+2_2	lactate M+3_1	pyruvate M+1_2	pyruvate M+2_1	pyruvate M+3_1	succinate M+2
			S1	strain 1	0Gy	0.027	0.031	BLQ	0.225	0.016	BLQ	BLQ	0.012	0.031	0.48	BLQ	BLQ	0.156	BLQ	BLQ	BLQ	0.174543	0.0056615	0.000963202	BLQ	3.37915	65.3204	BLQ	0.0100464	0.0691355	0.0124777	BLQ	BLQ	BLQ	0.0455377	BLQ	0.0328212	BLQ	BLQ	BLQ	BLQ	BLQ	BLQ	BLQ	BLQ	BLQ	BLQ
			S2	strain 1	0Gy	0.038	0.035	BLQ	0.285	0.016	BLQ	BLQ	0.012	0.035	0.722	0.16	BLQ	0.175	BLQ	BLQ	BLQ	0.166927	0.00514018	0.00100721	BLQ	4.57402	51.8875	0.0312753	0.0106084	0.0868663	0.0147742	BLQ	BLQ	BLQ	0.100471	BLQ	0.0202875	BLQ	BLQ	BLQ	BLQ	BLQ	BLQ	BLQ	BLQ	BLQ	BLQ
			S3	strain 1	0Gy	0.054	0.031	BLQ	0.241	0.02	BLQ	BLQ	0.012	0.024	0.739	BLQ	BLQ	0.131	BLQ	BLQ	BLQ	0.16866	0.00462167	0.00107728	BLQ	4.09752	49.5308	0.012784	0.00697997	0.07723	0.0481346	BLQ	BLQ	BLQ	0.0859653	BLQ	0.0207768	BLQ	BLQ	BLQ	BLQ	BLQ	BLQ	BLQ	BLQ	BLQ	BLQ
			S4	strain 1	0Gy	0.045	0.033	BLQ	0.239	0.021	BLQ	0.003	0.012	0.031	0.915	0.268	BLQ	0.21	BLQ	BLQ	BLQ	0.225074	0.00472537	0.000967687	BLQ	3.4186	45.5811	BLQ	0.0160939	0.0957593	0.0103454	BLQ	0.084729	BLQ	0.144567	BLQ	0.0329571	BLQ	BLQ	BLQ	BLQ	BLQ	BLQ	BLQ	BLQ	BLQ	BLQ
			S5	strain 1	0Gy	0.035	0.025	BLQ	0.239	0.02	BLQ	BLQ	0.01	0.029	0.693	0.218	BLQ	0.135	BLQ	BLQ	BLQ	0.1934	0.00343049	0.00030455	BLQ	3.17879	46.1656	0.0402629	0.00809172	0.0728523	0.0187421	BLQ	BLQ	BLQ	0.112258	BLQ	0.0310947	BLQ	BLQ	BLQ	BLQ	BLQ	BLQ	BLQ	BLQ	BLQ	BLQ
			S6	strain 1	0Gy	0.035	0.037	BLQ	0.259	0.02	BLQ	BLQ	0.012	0.027	0.88	0.351	BLQ	0.117	BLQ	BLQ	BLQ	0.205849	0.0050589	0.00103495	BLQ	4.07988	45.8356	BLQ	0.0170102	0.0982372	0.00852542	BLQ	BLQ	BLQ	0.140116	BLQ	0.0250046	BLQ	BLQ	BLQ	BLQ	BLQ	BLQ	BLQ	BLQ	BLQ	BLQ
			S13	strain 1	5Gy	0.071	0.034	BLQ	0.287	0.019	BLQ	0.002	0.011	0.016	0.527	BLQ	BLQ	0.071	BLQ	BLQ	BLQ	0.253806	0.00246353	0.000800922	BLQ	2.00883	46.3965	0.0545399	0.0276146	0.051322	0.00661956	BLQ	BLQ	BLQ	0.0684591	BLQ	0.0394075	BLQ	BLQ	BLQ	BLQ	BLQ	BLQ	BLQ	BLQ	BLQ	BLQ
			S14	strain 1	5Gy	0.089	0.026	BLQ	0.335	0.021	BLQ	0.005	0.01	0.024	0.76	0.263	BLQ	0.081	BLQ	BLQ	BLQ	0.294619	0.0029372	0.000538862	BLQ	2.14067	41.3674	0.108681	0.0239861	0.0531116	0.0135791	BLQ	BLQ	BLQ	0.0906633	BLQ	0.0182483	BLQ	BLQ	BLQ	BLQ	BLQ	BLQ	BLQ	BLQ	BLQ	BLQ
			S15	strain 1	5Gy	0.103	0.018	BLQ	0.332	0.015	BLQ	0.002	0.011	0.02	0.762	0.194	BLQ	0.084	BLQ	BLQ	BLQ	0.318309	0.00164175	0.000131618	BLQ	2.09603	42.6023	0.0488635	0.0464777	0.0571313	0.00732254	BLQ	BLQ	BLQ	0.124786	BLQ	0.0264048	BLQ	BLQ	BLQ	BLQ	BLQ	BLQ	BLQ	BLQ	BLQ	BLQ
			S16	strain 1	5Gy	0.095	0.022	BLQ	0.33	0.02	BLQ	0.002	0.015	0.02	1.168	0.177	BLQ	0.186	BLQ	BLQ	BLQ	0.295827	0.00215522	0.000427311	BLQ	2.11264	38.3273	0.332125	0.0331733	0.0693282	0.00844732	BLQ	BLQ	BLQ	0.148111	BLQ	0.0305714	BLQ	BLQ	BLQ	BLQ	BLQ	BLQ	BLQ	BLQ	BLQ	BLQ
			S17	strain 1	5Gy	0.105	0.025	BLQ	0.369	0.024	BLQ	0.004	0.012	0.024	1.06	BLQ	BLQ	0.127	BLQ	BLQ	BLQ	0.348302	0.00236908	0.000858098	BLQ	2.48844	38.4169	0.213866	0.0443153	0.06875	0.0097986	BLQ	BLQ	BLQ	0.185283	BLQ	0.0290013	BLQ	BLQ	BLQ	BLQ	BLQ	BLQ	BLQ	BLQ	BLQ	BLQ
			S18	strain 1	5Gy	0.111	0.029	BLQ	0.38	0.016	BLQ	0	0.014	0.017	1.017	0.226	BLQ	0.147	BLQ	BLQ	BLQ	0.359805	0.00304651	0.000785787	BLQ	2.40643	40.1938	0.170433	0.0278956	0.0660794	0.0216009	BLQ	BLQ	BLQ	0.161381	BLQ	0.0147887	BLQ	BLQ	BLQ	BLQ	BLQ	BLQ	BLQ	BLQ	BLQ	BLQ
			S19	strain 4	0Gy	0.046	0.021	BLQ	0.245	0.018	BLQ	BLQ	0.012	0.016	0.786	0.279	BLQ	0.097	BLQ	BLQ	BLQ	0.283483	0.00387893	0.000474959	BLQ	3.37396	35.2731	BLQ	0.0206875	0.0871967	0.00916592	BLQ	0.0447382	BLQ	0.113494	BLQ	0.0665481	BLQ	BLQ	BLQ	BLQ	BLQ	BLQ	BLQ	BLQ	BLQ	BLQ
			S20	strain 4	0Gy	0.056	0.026	BLQ	0.246	0.021	BLQ	BLQ	0.009	0.011	1.239	0.268	BLQ	0.135	BLQ	BLQ	BLQ	0.291047	0.00466931	0.000791392	BLQ	3.19644	32.2613	0.136977	0.0287263	0.0998892	0.0106656	BLQ	0.102285	BLQ	0.160062	BLQ	0.0943479	BLQ	BLQ	BLQ	BLQ	BLQ	BLQ	BLQ	BLQ	BLQ	BLQ
			S21	strain 4	0Gy	0.047	0.008	BLQ	0.248	0.024	BLQ	BLQ	0.01	0.021	1.123	0.167	BLQ	0.093	BLQ	BLQ	BLQ	0.295722	0.00104056	0.000139466	BLQ	3.03034	35.5041	0.08318	0.0270526	0.0855172	0.0111577	BLQ	BLQ	BLQ	0.122478	BLQ	0.0746365	BLQ	BLQ	BLQ	BLQ	BLQ	BLQ	BLQ	BLQ	BLQ	BLQ
			S22	strain 4	0Gy	0.062	0.026	BLQ	0.266	0.026	BLQ	0.001	0.012	0.025	1.531	0.219	BLQ	0.252	BLQ	BLQ	BLQ	0.351506	0.00447312	0.000763084	BLQ	3.36669	30.6353	0.133365	0.0340774	0.0891791	0.00869727	BLQ	0.101625	BLQ	0.213141	BLQ	0.0810937	BLQ	BLQ	BLQ	BLQ	BLQ	BLQ	BLQ	BLQ	BLQ	BLQ
			S23	strain 4	0Gy	0.065	0.02	BLQ	0.241	0.019	BLQ	BLQ	0.011	0.022	1.301	0.17	BLQ	0.196	BLQ	BLQ	BLQ	0.336378	0.0038425	0.000433478	BLQ	3.36565	30.7012	0.0963389	0.0357389	0.103909	0.0305288	BLQ	0.141764	BLQ	0.172508	BLQ	0.0668199	BLQ	BLQ	BLQ	BLQ	BLQ	BLQ	BLQ	BLQ	BLQ	BLQ
			S24	strain 4	0Gy	0.057	0.03	BLQ	0.258	0.016	BLQ	BLQ	0.012	0.022	1.079	0.169	BLQ	0.11	BLQ	BLQ	BLQ	0.323089	0.00469734	0.000523166	BLQ	3.24108	32.1011	0.178604	0.0501672	0.0921801	0.0137744	BLQ	BLQ	BLQ	0.155776	BLQ	0.0504051	BLQ	BLQ	BLQ	BLQ	BLQ	BLQ	BLQ	BLQ	BLQ	BLQ
			S31	strain 4	5Gy	0.055	0.006	BLQ	0.228	0.014	BLQ	BLQ	0.009	0.014	0.966	0.335	BLQ	0.133	BLQ	BLQ	BLQ	0.2173	0.000227754	BLQ	BLQ	1.81989	29.603	0.144158	0.0283598	0.0585905	0.0070023	BLQ	BLQ	BLQ	0.108301	BLQ	0.0340854	BLQ	BLQ	BLQ	BLQ	BLQ	BLQ	BLQ	BLQ	BLQ	BLQ
			S32	strain 4	5Gy	0.046	0.024	BLQ	0.214	0.018	BLQ	BLQ	0.007	0.013	1.036	0.198	BLQ	0.106	BLQ	BLQ	BLQ	0.211732	0.00161765	0.000467391	BLQ	2.05451	26.6242	0.213006	0.0161794	0.0672632	0.00536982	BLQ	BLQ	BLQ	0.108137	BLQ	0.0211575	BLQ	BLQ	BLQ	BLQ	BLQ	BLQ	BLQ	BLQ	BLQ	BLQ
			S33	strain 4	5Gy	0.048	0.009	BLQ	0.215	0.014	BLQ	BLQ	0.008	0.01	0.981	0.257	BLQ	0.108	BLQ	BLQ	BLQ	0.206532	0.000955355	BLQ	BLQ	1.92786	27.0296	0.210426	0.0253788	0.071283	0.00711165	BLQ	0.0816794	BLQ	0.0932184	BLQ	0.0143876	BLQ	BLQ	BLQ	BLQ	BLQ	BLQ	BLQ	BLQ	BLQ	BLQ
			S34	strain 4	5Gy	0.077	0.027	BLQ	0.208	0.011	BLQ	BLQ	0.01	0.01	0.841	0.209	BLQ	0.104	BLQ	BLQ	BLQ	0.215829	0.00201901	0.000722444	BLQ	1.93616	31.9644	0.097887	0.019478	0.0599121	0.0115482	BLQ	0.0557085	BLQ	0.0795859	BLQ	0.0220275	BLQ	BLQ	BLQ	BLQ	BLQ	BLQ	BLQ	BLQ	BLQ	BLQ
			S35	strain 4	5Gy	0.06	0.015	BLQ	0.236	0.014	BLQ	0.001	0.008	0.012	1.191	0.202	BLQ	0.24	BLQ	BLQ	BLQ	0.236682	0.00115183	0.000131618	BLQ	2.14794	26.1576	0.225477	0.0268449	0.0690529	0.0124699	BLQ	0.115967	BLQ	0.126517	BLQ	0.038687	BLQ	BLQ	BLQ	BLQ	BLQ	BLQ	BLQ	BLQ	BLQ	BLQ
			S36	strain 4	5Gy	0.053	0.026	BLQ	0.221	0.015	BLQ	0.001	0.007	0.011	0.849	0.211	BLQ	0.175	BLQ	BLQ	BLQ	0.2173	0.00180179	0.000571374	BLQ	2.21646	26.3415	BLQ	0.0228621	0.0636565	0.0077912	BLQ	0.0674205	BLQ	0.108961	BLQ	0.0357031	BLQ	BLQ	BLQ	BLQ	BLQ	BLQ	BLQ	BLQ	BLQ	BLQ
						Normalized concentration, nmol/g
						nmol/g	nmol/g	nmol/g	nmol/g	nmol/g	nmol/g	nmol/g	nmol/g	nmol/g	nmol/g	nmol/g	nmol/g	nmol/g	nmol/g	nmol/g	nmol/g	nmol/g	nmol/g	nmol/g	nmol/g	nmol/g	nmol/g	nmol/g	nmol/g	nmol/g	nmol/g	nmol/g	nmol/g	nmol/g	nmol/g	nmol/g	nmol/g	nmol/g	nmol/g	nmol/g	nmol/g	nmol/g	nmol/g	nmol/g	nmol/g	nmol/g	nmol/g
	Sample ID	Strain	Treatment	protein, mg	protein, g	3-Phosphoglyceric acid	Acetyl-CoA	Erythrose-4-P	Fructose-1,6-2P	Glucose-6-P	Glyceraldehyde-3-P	Phos-pyruvate	Ribose-5-P	Sedoheptulose-7-P	Alanine	alpha-KG	glucose	Glutamic acid	lactate	pyruvate	succinate	3-Phosphoglyceric acid_M+3	Acetyl-CoA_M+2-1	Acetyl-CoA_M+2-2	Erythrose-4-P_M+4	Fructose-1,6-2P_M+6	Glucose-6-P_M+6	Glyceraldehyde-3-P_M+3	Phos-pyruvate_M+3	Ribose-5-P_M+4	Sedoheptulose-7-P_M+7	Alanine M+1_1	Alanine M+1_2	Alanine M+2_1	Alanine M+3_2	alpha-KG M+2_2	glucose M+6	Glutamic acid M+2_1	Glutamic acid M+2_2	lactate M+1_1	lactate M+1_2	lactate M+2_2	lactate M+3_1	pyruvate M+1_2	pyruvate M+2_1	pyruvate M+3_1	succinate M+2
	S1	strain 1	0Gy	0.0348802	3.48802e-05	77.4078	88.8756	BLQ	645.065	45.8713	BLQ	BLQ	34.4035	88.8756	1376.14	BLQ	BLQ	447.245	BLQ	BLQ	BLQ	500.407	16.2313	2.76146	BLQ	9687.87	187271	BLQ	28.8027	198.208	35.7731	BLQ	BLQ	BLQ	130.555	BLQ	94.0969	BLQ	BLQ	BLQ	BLQ	BLQ	BLQ	BLQ	BLQ	BLQ	BLQ
	S2	strain 1	0Gy	0.0254036	2.54036e-05	149.585	137.776	BLQ	1121.89	62.9831	BLQ	BLQ	47.2373	137.776	2842.11	629.831	BLQ	688.878	BLQ	BLQ	BLQ	657.097	20.234	3.96481	BLQ	18005.4	204252	123.113	41.7595	341.945	58.1577	BLQ	BLQ	BLQ	395.5	BLQ	79.8605	BLQ	BLQ	BLQ	BLQ	BLQ	BLQ	BLQ	BLQ	BLQ	BLQ
	S3	strain 1	0Gy	0.0317357	3.17357e-05	170.155	97.6818	BLQ	759.397	63.0205	BLQ	BLQ	37.8123	75.6246	2328.61	BLQ	BLQ	412.784	BLQ	BLQ	BLQ	531.452	14.563	3.39452	BLQ	12911.4	156073	40.2827	21.994	243.354	151.673	BLQ	BLQ	BLQ	270.879	BLQ	65.4683	BLQ	BLQ	BLQ	BLQ	BLQ	BLQ	BLQ	BLQ	BLQ	BLQ
	S4	strain 1	0Gy	0.0382401	3.82401e-05	117.678	86.2969	BLQ	624.999	54.9162	BLQ	7.84517	31.3807	81.0668	2392.78	700.835	BLQ	549.162	BLQ	BLQ	BLQ	588.581	12.3571	2.53056	BLQ	8939.82	119197	BLQ	42.0864	250.416	27.0537	BLQ	221.571	BLQ	378.05	BLQ	86.1848	BLQ	BLQ	BLQ	BLQ	BLQ	BLQ	BLQ	BLQ	BLQ	BLQ
	S5	strain 1	0Gy	0.0664114	6.64114e-05	52.7018	37.6442	BLQ	359.878	30.1153	BLQ	BLQ	15.0577	43.6672	1043.5	328.257	BLQ	203.279	BLQ	BLQ	BLQ	291.215	5.16551	0.458581	BLQ	4786.52	69514.5	60.6266	12.1842	109.699	28.2212	BLQ	BLQ	BLQ	169.034	BLQ	46.8214	BLQ	BLQ	BLQ	BLQ	BLQ	BLQ	BLQ	BLQ	BLQ	BLQ
	S6	strain 1	0Gy	0.0568917	5.68917e-05	61.5204	65.0358	BLQ	455.251	35.1545	BLQ	BLQ	21.0927	47.4586	1546.8	616.962	BLQ	205.654	BLQ	BLQ	BLQ	361.826	8.89216	1.81916	BLQ	7171.3	80566.4	BLQ	29.8992	172.674	14.9854	BLQ	BLQ	BLQ	246.286	BLQ	43.9512	BLQ	BLQ	BLQ	BLQ	BLQ	BLQ	BLQ	BLQ	BLQ	BLQ
	S13	strain 1	5Gy	0.126717	0.000126717	56.0304	26.8315	BLQ	226.489	14.9941	BLQ	1.57832	8.68077	12.6266	415.888	BLQ	BLQ	56.0304	BLQ	BLQ	BLQ	200.294	1.94412	0.632056	BLQ	1585.29	36614.3	43.0408	21.7923	40.5013	5.2239	BLQ	BLQ	BLQ	54.0252	BLQ	31.0989	BLQ	BLQ	BLQ	BLQ	BLQ	BLQ	BLQ	BLQ	BLQ	BLQ
	S14	strain 1	5Gy	0.0943672	9.43672e-05	94.3124	27.5519	BLQ	354.996	22.2535	BLQ	5.29845	10.5969	25.4326	805.364	278.698	BLQ	85.8349	BLQ	BLQ	BLQ	312.205	3.11252	0.571027	BLQ	2268.45	43836.6	115.168	25.4178	56.2818	14.3896	BLQ	BLQ	BLQ	96.075	BLQ	19.3376	BLQ	BLQ	BLQ	BLQ	BLQ	BLQ	BLQ	BLQ	BLQ	BLQ
	S15	strain 1	5Gy	0.110004	0.000110004	93.6333	16.3631	BLQ	301.808	13.6359	BLQ	1.81812	9.99967	18.1812	692.705	176.358	BLQ	76.3611	BLQ	BLQ	BLQ	289.362	1.49246	0.119649	BLQ	1905.42	38728.1	44.4199	42.2511	51.9359	6.65664	BLQ	BLQ	BLQ	113.438	BLQ	24.0036	BLQ	BLQ	BLQ	BLQ	BLQ	BLQ	BLQ	BLQ	BLQ	BLQ
	S16	strain 1	5Gy	0.113967	0.000113967	83.3578	19.3039	BLQ	289.559	17.549	BLQ	1.7549	13.1618	17.549	1024.86	155.309	BLQ	163.206	BLQ	BLQ	BLQ	259.574	1.8911	0.374945	BLQ	1853.74	33630.4	291.423	29.108	60.8321	7.4121	BLQ	BLQ	BLQ	129.96	BLQ	26.8249	BLQ	BLQ	BLQ	BLQ	BLQ	BLQ	BLQ	BLQ	BLQ	BLQ
	S17	strain 1	5Gy	0.120859	0.000120859	86.8784	20.6853	BLQ	305.316	19.8579	BLQ	3.30965	9.92896	19.8579	877.058	BLQ	BLQ	105.081	BLQ	BLQ	BLQ	288.189	1.9602	0.710002	BLQ	2058.97	31786.7	176.956	36.6671	56.8847	8.1075	BLQ	BLQ	BLQ	153.306	BLQ	23.996	BLQ	BLQ	BLQ	BLQ	BLQ	BLQ	BLQ	BLQ	BLQ	BLQ
	S18	strain 1	5Gy	0.0872167	8.72167e-05	127.269	33.2505	BLQ	435.696	18.3451	BLQ	0	16.052	19.4917	1166.06	259.125	BLQ	168.546	BLQ	BLQ	BLQ	412.541	3.49303	0.900959	BLQ	2759.14	46085	195.413	31.9842	75.7645	24.7669	BLQ	BLQ	BLQ	185.034	BLQ	16.9562	BLQ	BLQ	BLQ	BLQ	BLQ	BLQ	BLQ	BLQ	BLQ	BLQ
	S19	strain 4	0Gy	0.0977702	9.77702e-05	47.0491	21.4789	BLQ	250.588	18.4105	BLQ	BLQ	12.2737	16.3649	803.926	285.363	BLQ	99.2122	BLQ	BLQ	BLQ	289.949	3.9674	0.485791	BLQ	3450.91	36077.6	BLQ	21.1593	89.1854	9.37496	BLQ	45.7586	BLQ	116.082	BLQ	68.0658	BLQ	BLQ	BLQ	BLQ	BLQ	BLQ	BLQ	BLQ	BLQ	BLQ
	S20	strain 4	0Gy	0.0972102	9.72102e-05	57.6071	26.7462	BLQ	253.06	21.6027	BLQ	BLQ	9.25829	11.3157	1274.56	275.691	BLQ	138.874	BLQ	BLQ	BLQ	299.4	4.80332	0.814104	BLQ	3288.17	33187.2	140.908	29.5507	102.756	10.9717	BLQ	105.22	BLQ	164.656	BLQ	97.0556	BLQ	BLQ	BLQ	BLQ	BLQ	BLQ	BLQ	BLQ	BLQ	BLQ
	S21	strain 4	0Gy	0.0755433	7.55433e-05	62.216	10.5899	BLQ	328.288	31.7698	BLQ	BLQ	13.2374	27.7986	1486.56	221.065	BLQ	123.108	BLQ	BLQ	BLQ	391.46	1.37743	0.184618	BLQ	4011.39	46998.3	110.109	35.8107	113.203	14.7699	BLQ	BLQ	BLQ	162.129	BLQ	98.7996	BLQ	BLQ	BLQ	BLQ	BLQ	BLQ	BLQ	BLQ	BLQ	BLQ
	S22	strain 4	0Gy	0.0723988	7.23988e-05	85.6368	35.9122	BLQ	367.409	35.9122	BLQ	1.38124	16.5749	34.5309	2114.68	302.491	BLQ	348.072	BLQ	BLQ	BLQ	485.513	6.17844	1.054	BLQ	4650.2	42314.6	184.208	47.069	123.178	12.013	BLQ	140.369	BLQ	294.399	BLQ	112.01	BLQ	BLQ	BLQ	BLQ	BLQ	BLQ	BLQ	BLQ	BLQ	BLQ
	S23	strain 4	0Gy	0.0900597	9.00597e-05	72.1743	22.2075	BLQ	267.6	21.0971	BLQ	BLQ	12.2141	24.4282	1444.6	188.764	BLQ	217.633	BLQ	BLQ	BLQ	373.505	4.26661	0.481322	BLQ	3737.13	34089.9	106.972	39.6836	115.378	33.8984	BLQ	157.412	BLQ	191.548	BLQ	74.1952	BLQ	BLQ	BLQ	BLQ	BLQ	BLQ	BLQ	BLQ	BLQ	BLQ
	S24	strain 4	0Gy	0.110133	0.000110133	51.7557	27.2398	BLQ	234.263	14.5279	BLQ	BLQ	10.8959	19.9759	979.726	153.451	BLQ	99.8794	BLQ	BLQ	BLQ	293.363	4.26516	0.475032	BLQ	2942.88	29147.6	162.171	45.5516	83.699	12.507	BLQ	BLQ	BLQ	141.444	BLQ	45.7676	BLQ	BLQ	BLQ	BLQ	BLQ	BLQ	BLQ	BLQ	BLQ	BLQ
	S31	strain 4	5Gy	0.0625346	6.25346e-05	87.9514	9.59469	BLQ	364.598	22.3876	BLQ	BLQ	14.392	22.3876	1544.75	535.704	BLQ	212.682	BLQ	BLQ	BLQ	347.487	0.364205	BLQ	BLQ	2910.22	47338.7	230.526	45.3506	93.693	11.1975	BLQ	BLQ	BLQ	173.187	BLQ	54.5065	BLQ	BLQ	BLQ	BLQ	BLQ	BLQ	BLQ	BLQ	BLQ	BLQ
	S32	strain 4	5Gy	0.117542	0.000117542	39.135	20.4183	BLQ	182.063	15.3137	BLQ	BLQ	5.95533	11.0599	881.389	168.451	BLQ	90.1807	BLQ	BLQ	BLQ	180.133	1.37623	0.397638	BLQ	1747.9	22650.9	181.217	13.7648	57.225	4.56843	BLQ	BLQ	BLQ	91.9985	BLQ	18	BLQ	BLQ	BLQ	BLQ	BLQ	BLQ	BLQ	BLQ	BLQ	BLQ
	S33	strain 4	5Gy	0.107419	0.000107419	44.6848	8.3784	BLQ	200.151	13.0331	BLQ	BLQ	7.44747	9.30933	913.246	239.25	BLQ	100.541	BLQ	BLQ	BLQ	192.267	0.889372	BLQ	BLQ	1794.71	25162.7	195.893	23.626	66.3597	6.62047	BLQ	76.0381	BLQ	86.7801	BLQ	13.3939	BLQ	BLQ	BLQ	BLQ	BLQ	BLQ	BLQ	BLQ	BLQ	BLQ
	S34	strain 4	5Gy	0.0954441	9.54441e-05	80.6755	28.2888	BLQ	217.929	11.5251	BLQ	BLQ	10.4773	10.4773	881.144	218.976	BLQ	108.964	BLQ	BLQ	BLQ	226.131	2.11538	0.756929	BLQ	2028.58	33490.2	102.559	20.4078	62.7719	12.0995	BLQ	58.3676	BLQ	83.3848	BLQ	23.0789	BLQ	BLQ	BLQ	BLQ	BLQ	BLQ	BLQ	BLQ	BLQ	BLQ
	S35	strain 4	5Gy	0.103887	0.000103887	57.7551	14.4388	BLQ	227.17	13.4762	BLQ	0.962585	7.70068	11.551	1146.44	194.442	BLQ	231.02	BLQ	BLQ	BLQ	227.827	1.10873	0.126694	BLQ	2067.58	25179	217.041	25.8405	66.4693	12.0034	BLQ	111.628	BLQ	121.783	BLQ	37.2396	BLQ	BLQ	BLQ	BLQ	BLQ	BLQ	BLQ	BLQ	BLQ	BLQ
	S36	strain 4	5Gy	0.0955303	9.55303e-05	55.4798	27.2165	BLQ	231.34	15.7018	BLQ	1.04679	7.32752	11.5147	888.723	220.872	BLQ	183.188	BLQ	BLQ	BLQ	227.467	1.8861	0.598108	BLQ	2320.16	27573.9	BLQ	23.9318	66.6349	8.15574	BLQ	70.5751	BLQ	114.059	BLQ	37.3736	BLQ	BLQ	BLQ	BLQ	BLQ	BLQ	BLQ	BLQ	BLQ	BLQ

## Sheet: Fig4. B-C
	Figure 4B-C
	Human lung fibroblasts were grown without irradiation. 4 hours before harvest, medium was replaced with glucose-free DMEM supplemented with 5mM ribose, 5mM glucose, or no sugar.
	Lysates were submitted for targeted metabolomics analysis.
	Results reported as µmol/liter and then normalized to the protein pellet
	Final results reported as nmol/gram
	BLQ=below limit of quantitation
				Measured concentration, μM
	Sample ID	strain	Media Condition	3-Phosphoglyceric acid	Erythrose-4-P	Fructose-1,6-2P	Phos-pyruvate	Ribose-5-P	Sedoheptulose-7-P	Lactate	Pyruvate	Ribose
	S1	Strain 4	Untreated	0.374	0.189	5.873	0.054	0.128	0.1	25.318	BLQ	0.08
	S2	Strain 4	Untreated	0.336	0.142	6.074	0.044	0.106	0.09	23.396	BLQ	0.142
	S3	Strain 4	Untreated	0.321	0.1	5.803	0.043	0.103	0.075	19.183	BLQ	0.082
	S4	Strain 4	Untreated	0.761	0.2	7.587	0.077	0.208	0.169	23.171	BLQ	0.157
	S5	Strain 4	Untreated	0.894	0.11	7.531	0.099	0.208	0.153	33.642	BLQ	BLQ
	S6	Strain 4	Untreated	0.904	0.127	5.438	0.223	0.199	0.205	35.397	BLQ	BLQ
	S7	Strain 4	Ribose	0.054	0.139	0.021	0.01	0.012	0.024	26.284	BLQ	0.602
	S8	Strain 4	Ribose	0.053	0.102	0.015	0.009	0.012	0.021	25.695	BLQ	0.383
	S9	Strain 4	Ribose	0.067	0.194	0.019	0.019	0.016	0.034	22.223	BLQ	0.486
	S10	Strain 4	Ribose	0.063	0.178	0.02	0.012	0.015	0.027	24.735	BLQ	0.424
	S11	Strain 4	Ribose-5P	0.077	0.098	0.017	0.016	0.675	0.029	20.725	BLQ	BLQ
	S12	Strain 4	Ribose-5P	0.098	0.233	0.034	0.02	0.593	0.061	25.254	BLQ	BLQ
	S13	Strain 4	Ribose-5P	0.104	0.128	0.033	0.032	0.413	0.024	24.354	BLQ	BLQ
	S14	Strain 4	Ribose-5P	0.11	0.14	0.037	0.021	0.766	0.045	23.622	BLQ	BLQ
	S15	Strain 4	Starvation	0.15	0.159	0.035	0.039	0.024	0.049	23.153	BLQ	BLQ
	S16	Strain 4	Starvation	0.157	0.127	0.024	0.037	0.011	0.032	22.176	BLQ	BLQ
	S17	Strain 4	Starvation	0.132	0.119	0.039	0.026	0.012	0.032	21.696	BLQ	BLQ
	S18	Strain 4	Starvation	0.145	0.155	0.03	0.033	0.017	0.032	23.949	BLQ	BLQ
	Note: the speed-val dried was reconstitite with 100 ul H2O			0.1
				nmol/g	nmol/g	nmol/g	nmol/g	nmol/g	nmol/g	nmol/g	nmol/g	nmol/g
Sample ID	strain	Media Condition	g	3-Phosphoglyceric acid	Erythrose-4-P	Fructose-1,6-2P	Phos-pyruvate	Ribose-5-P	Sedoheptulose-7-P	Lactate	Pyruvate	Ribose
S1	Strain 4	Untreated	0.0137185	2.72624	1.3777	42.8107	0.393628	0.933045	0.728941	184.553	BLQ	0.583153
S2	Strain 4	Untreated	0.0145621	2.30736	0.975134	41.711	0.302154	0.727917	0.618043	160.664	BLQ	0.975134
S3	Strain 4	Untreated	0.0172079	1.86543	0.58113	33.723	0.249886	0.598564	0.435848	111.478	BLQ	0.476527
S4	Strain 4	Untreated	0.0512	1.48633	0.390625	14.8184	0.150391	0.40625	0.330078	45.2559	BLQ	0.306641
S5	Strain 4	Untreated	0.044854	1.99313	0.24524	16.79	0.220716	0.463727	0.341107	75.0033	BLQ	BLQ
S6	Strain 4	Untreated	0.0423233	2.13594	0.300071	12.8487	0.526897	0.47019	0.484367	83.6348	BLQ	BLQ
S7	Strain 4	Ribose	0.00443924	1.21643	3.13117	0.473054	0.225264	0.270317	0.540634	592.084	BLQ	13.5609
S8	Strain 4	Ribose	0.0262187	0.202146	0.389035	0.057211	0.0343266	0.0457688	0.0800954	98.0024	BLQ	1.46079
S9	Strain 4	Ribose	0.00303967	2.20419	6.38227	0.625067	0.625067	0.526373	1.11854	731.099	BLQ	15.9886
S10	Strain 4	Ribose	0.00273292	2.30523	6.51318	0.731818	0.439091	0.548864	0.987955	905.076	BLQ	15.5145
S11	Strain 4	Ribose-5P	0.000393923	19.547	24.878	4.31556	4.06171	171.353	7.36185	5261.18	BLQ	BLQ
S12	Strain 4	Ribose-5P	0.0105935	0.726862	0.925098	0.160476	0.151036	6.37185	0.273753	195.639	BLQ	BLQ
S13	Strain 4	Ribose-5P	0.0416714	0.235173	0.559136	0.0815906	0.0479945	1.42304	0.146383	60.6027	BLQ	BLQ
S14	Strain 4	Ribose-5P	0.0323346	0.321637	0.39586	0.102058	0.0989651	1.27727	0.0742238	75.3186	BLQ	BLQ
S15	Strain 4	Starvation	0.0433394	0.253811	0.323032	0.0853726	0.0484547	1.76744	0.103832	54.5047	BLQ	BLQ
S16	Strain 4	Starvation	0.0567024	0.264539	0.280412	0.0617258	0.0687802	0.0423263	0.0864161	40.8325	BLQ	BLQ
S17	Strain 4	Starvation	0.0608435	0.258039	0.208732	0.0394454	0.0608117	0.0180792	0.0525939	36.4476	BLQ	BLQ
S18	Strain 4	Starvation	0.0452566	0.29167	0.262945	0.0861752	0.0574502	0.0265155	0.0707079	47.9399	BLQ	BLQ

## Sheet: Fig4. D-J
		Figure 4D-J
		Human lung fibroblasts were irradiated as indicated and harvested on day 5.
		4 hours before harvest, medium was replaced with glucose-free DMEM plus 5mM uniform labeled 13C-ribose
		Lysates were submitted for targeted metabolomics analysis.
		Results reported as µmol/liter and then normalized to the protein pellet
		Final results reported as nmol/gram
		Results reported as M+1, M+2, etc. are labeled isoforms of the indicated compound
		Where a compound is reported more than one (Acetyl-CoA_M+2-1 and Acetyl-CoA_M+2-2), this represents different isoforms where the labeled carbon is incorporated in different positions.
		Only Acetyl-CoA M+2-1 is reported because is the first-pass metabolite and the 2-2 isoform is indicative of multiple passes through the TCA cycle
		BLQ=below limit of quantitation
						Measured concentration, μM
			Sample ID	Strain	Treatment	Adenine	Adenine_M+5	alpha-KG	alpha-KG_M+2	Citrate	Citrate M+2	glucose	glucose_M+4	glucose_M+5	glucose_M+6	glycine	glycine_M+1	glycine_M+2	Guanine	Guanine_M+5	lactate	lactate M+1	lactate M+2	lactate M+3	proline	proline M+2	pyruvate	pyruvate M+2	pyruvate M+3	Ribose	Ribose_M+5	serine	serine_M+2	serine_M+3	succinate	succinate_M+2	3-Phosphoglyceric acid	3-Phosphoglyceric acid_M+2	3-Phosphoglyceric acid_M+3	6-phosphogluconate	6-phosphogluconate_M+5	6-phosphogluconate_M+6	Acetyl-CoA	Acetyl-CoA_M+1	Acetyl-CoA_M+2	Erythrose-4-P	Erythrose-4-P_M+1	Erythrose-4-P_M+3	Erythrose-4-P_M+4
			S37	Strain 3	0Gy	0.42	BLQ	1.447	BLQ	84.58	0.991514	0.11	BLQ	BLQ	BLQ	10.833	BLQ	BLQ	0.086	BLQ	45.35	0.774252	0.119157	BLQ	19.219	BLQ	BLQ	BLQ	BLQ	BLQ	3.32416	2	BLQ	BLQ	4.17	BLQ	0.342	0.0026407	BLQ	0.087	BLQ	BLQ	0.018	0.00877369	0.00190766	0.111	BLQ	BLQ	BLQ
			S38	Strain 3	0Gy	0.387	BLQ	1.262	BLQ	61.874	0.669846	0.26	BLQ	BLQ	BLQ	8.319	BLQ	BLQ	0.095	BLQ	53.13	0.930612	0.146871	BLQ	13.643	BLQ	BLQ	BLQ	BLQ	BLQ	4.057	1.584	BLQ	BLQ	3.606	BLQ	0.389	0.00108833	BLQ	0.067	BLQ	BLQ	0.011	0.00552185	BLQ	0.142	BLQ	BLQ	BLQ
			S39	Strain 3	0Gy	0.416	BLQ	1.533	BLQ	74.225	0.873972	0.23	BLQ	BLQ	BLQ	12.74	BLQ	BLQ	0.09	BLQ	47.404	0.724648	0.161069	BLQ	18.392	BLQ	BLQ	BLQ	BLQ	BLQ	4.68835	2.612	BLQ	BLQ	3.65	BLQ	0.327	0.000696867	BLQ	0.087	BLQ	BLQ	0.008	0.00399374	BLQ	0.048	BLQ	BLQ	BLQ
			S40	Strain 3	0Gy	0.26	BLQ	0.496	BLQ	66.678	0.764234	0.21	BLQ	BLQ	BLQ	10.646	BLQ	BLQ	0.039	BLQ	50.44	0.833201	0.15219	BLQ	14.307	BLQ	BLQ	BLQ	BLQ	BLQ	5.45541	2.216	BLQ	BLQ	5.151	BLQ	0.242	BLQ	BLQ	0.078	BLQ	BLQ	0.018	0.00823464	0.00163604	0.09	BLQ	BLQ	BLQ
			S41	Strain 3	3Gy	0.206	BLQ	0.427	BLQ	57.307	0.593096	0.276	BLQ	BLQ	BLQ	6.788	BLQ	BLQ	0.063	BLQ	50.024	0.731478	0.14094	BLQ	13.318	BLQ	BLQ	BLQ	BLQ	BLQ	4.12662	1.721	BLQ	BLQ	4.112	BLQ	0.402	0.00036304	BLQ	0.058	BLQ	BLQ	0.021	0.00998663	0.0015711	0.129	BLQ	BLQ	BLQ
			S42	Strain 3	3Gy	0.217	BLQ	0.31	BLQ	52.83	0.579569	0.341	BLQ	BLQ	BLQ	6.922	BLQ	BLQ	0.111	BLQ	54.762	0.833561	0.153844	BLQ	13.032	BLQ	BLQ	BLQ	BLQ	BLQ	4.3827	1.673	BLQ	BLQ	4.194	BLQ	0.422	0.00121482	BLQ	0.063	BLQ	BLQ	0.022	0.00909574	BLQ	0.076	BLQ	BLQ	BLQ
			S43	Strain 3	3Gy	0.235	BLQ	0.465	BLQ	50.335	0.560364	0.263	BLQ	BLQ	BLQ	7.616	BLQ	BLQ	0.081	BLQ	59.592	0.805164	0.172931	BLQ	12.931	BLQ	BLQ	BLQ	BLQ	BLQ	4.73201	1.92	BLQ	BLQ	3.967	BLQ	0.464	0.000985036	BLQ	0.064	BLQ	BLQ	0.022	0.0107851	0.0015413	0.088	BLQ	BLQ	BLQ
			S44	Strain 3	3Gy	0.31	BLQ	1.134	BLQ	54.444	0.592676	0.17	BLQ	BLQ	BLQ	9.289	BLQ	BLQ	0.117	BLQ	46.128	0.691579	0.14457	BLQ	14.158	BLQ	BLQ	BLQ	BLQ	BLQ	3.76905	2.067	BLQ	BLQ	2.61	BLQ	0.419	BLQ	BLQ	0.075	BLQ	BLQ	0.014	0.006182	BLQ	0.064	BLQ	BLQ	BLQ
			S45	Strain 3	5Gy	0.181	BLQ	0.211	BLQ	46.389	0.50268	0.311	BLQ	BLQ	BLQ	6.164	BLQ	BLQ	0.061	BLQ	56.681	0.797257	0.146691	BLQ	12.149	BLQ	BLQ	BLQ	BLQ	BLQ	5.02586	1.741	BLQ	BLQ	3.956	BLQ	0.247	BLQ	BLQ	0.06	BLQ	BLQ	0.027	0.0108424	0.00252044	0.094	BLQ	BLQ	BLQ
			S46	Strain 3	5Gy	0.178	BLQ	0.182	BLQ	39.275	0.432028	0.662	BLQ	BLQ	BLQ	4.949	BLQ	BLQ	0.086	BLQ	48.896	0.828888	0.144606	BLQ	10.662	BLQ	BLQ	BLQ	BLQ	BLQ	3.52831	1.303	BLQ	BLQ	3.574	BLQ	0.253	BLQ	BLQ	0.063	BLQ	BLQ	0.025	0.0116943	0.0023363	0.109	BLQ	BLQ	BLQ
			S47	Strain 3	5Gy	0.213	BLQ	0.209	BLQ	42.798	0.450135	0.328	BLQ	BLQ	BLQ	5.432	BLQ	BLQ	0.066	BLQ	47.873	0.796897	0.134865	BLQ	11.017	BLQ	BLQ	BLQ	BLQ	BLQ	3.52123	0.743	BLQ	BLQ	3.307	BLQ	0.282	0.00315566	BLQ	0.049	BLQ	BLQ	0.028	0.0121642	0.0033441	0.117	BLQ	BLQ	BLQ
			S48	Strain 3	5Gy	0.249	BLQ	0.118	BLQ	40.669	0.43836	0.011	BLQ	BLQ	BLQ	6.623	BLQ	BLQ	0.068	BLQ	31.871	0.523716	0.12782	BLQ	12.483	BLQ	BLQ	BLQ	BLQ	BLQ	2.6574	0.824	BLQ	BLQ	3.333	BLQ	0.229	0.000163192	BLQ	0.057	BLQ	BLQ	0.029	0.0137955	0.00260563	0.154	BLQ	BLQ	BLQ
			S85	Strain 5	0Gy	0.468	BLQ	2.98	BLQ	117.89	1.30671	0.501	BLQ	BLQ	BLQ	15.93	BLQ	BLQ	0.1	BLQ	60.002	0.993515	0.169085	BLQ	28.33	BLQ	BLQ	BLQ	BLQ	BLQ	6.29328	2.964	BLQ	BLQ	5.381	BLQ	0.316	BLQ	BLQ	0.103	BLQ	BLQ	0.006	BLQ	BLQ	0.054	BLQ	BLQ	BLQ
			S86	Strain 5	0Gy	0.496	BLQ	3.392	BLQ	117.729	1.34776	0.51	BLQ	BLQ	BLQ	16.403	BLQ	BLQ	0.044	BLQ	50.892	0.766704	0.14306	BLQ	27.19	BLQ	BLQ	BLQ	BLQ	BLQ	5.05418	3.159	BLQ	BLQ	4.879	BLQ	0.357	0.000892223	BLQ	0.104	BLQ	BLQ	0.007	BLQ	BLQ	0.063	BLQ	BLQ	BLQ
			S87	Strain 5	0Gy	0.394	BLQ	3.563	BLQ	107.538	1.244	0.419	BLQ	BLQ	BLQ	16.787	BLQ	BLQ	0.038	BLQ	53.605	0.888916	0.165167	BLQ	26.446	BLQ	BLQ	BLQ	BLQ	BLQ	7.15475	3.569	BLQ	BLQ	5.086	BLQ	0.308	0.00085405	BLQ	0.13	BLQ	BLQ	0.004	BLQ	BLQ	0.07	BLQ	BLQ	BLQ
			S88	Strain 5	0Gy	0.344	BLQ	3.407	BLQ	105.519	1.20826	0.292	BLQ	BLQ	BLQ	20.834	BLQ	BLQ	0.041	BLQ	44.658	0.634067	0.136483	BLQ	27.434	BLQ	BLQ	BLQ	BLQ	BLQ	5.36218	3.984	BLQ	BLQ	4.575	BLQ	0.275	0.000741776	BLQ	0.132	BLQ	BLQ	0.003	BLQ	BLQ	0.058	BLQ	BLQ	BLQ
			S89	Strain 5	3Gy	0.371	BLQ	1.635	BLQ	75.271	0.785144	0.379	BLQ	BLQ	BLQ	10.281	BLQ	BLQ	0.092	BLQ	53.123	0.786114	0.172823	BLQ	15.873	BLQ	BLQ	BLQ	BLQ	BLQ	4.92083	2.419	BLQ	BLQ	3.464	BLQ	0.407	0.000654203	BLQ	0.064	BLQ	BLQ	0.004	BLQ	BLQ	0.058	BLQ	BLQ	BLQ
			S90	Strain 5	3Gy	0.402	BLQ	1.531	BLQ	73.864	0.800261	0.651	BLQ	BLQ	BLQ	9.687	BLQ	BLQ	0.162	BLQ	56.608	0.860879	0.150681	BLQ	16.717	BLQ	BLQ	BLQ	BLQ	BLQ	4.75915	2.465	BLQ	BLQ	3.449	BLQ	0.531	0.000865278	BLQ	0.072	BLQ	BLQ	0.004	BLQ	BLQ	0.072	BLQ	BLQ	BLQ
			S91	Strain 5	3Gy	0.352	BLQ	1.867	BLQ	67.422	0.738207	0.298	BLQ	BLQ	BLQ	9.468	BLQ	BLQ	0.104	BLQ	46.489	0.778565	0.141191	BLQ	15.046	BLQ	BLQ	BLQ	BLQ	BLQ	5.03412	2.327	BLQ	BLQ	3.147	BLQ	0.444	BLQ	BLQ	0.08	BLQ	BLQ	0.007	BLQ	BLQ	0.073	BLQ	BLQ	BLQ
			S92	Strain 5	3Gy	0.336	BLQ	2.001	BLQ	71.39	0.75038	0.174	BLQ	BLQ	BLQ	11.615	BLQ	BLQ	0.083	BLQ	40.327	0.705238	0.094499	BLQ	15.38	BLQ	BLQ	BLQ	BLQ	BLQ	4.43935	2.895	BLQ	BLQ	2.97	BLQ	0.354	BLQ	BLQ	0.067	BLQ	BLQ	0.005	BLQ	BLQ	0.089	BLQ	BLQ	BLQ
			S93	Strain 5	5Gy	0.131	BLQ	1.019	BLQ	54.568	0.641856	0.479	BLQ	BLQ	BLQ	7.237	BLQ	BLQ	0.1	BLQ	63.112	1.03737	0.187309	BLQ	13.589	BLQ	BLQ	BLQ	BLQ	BLQ	6.68271	2.136	BLQ	BLQ	3.908	BLQ	0.64	0.00211301	BLQ	0.063	BLQ	BLQ	0.003	BLQ	BLQ	0.087	BLQ	BLQ	BLQ
			S94	Strain 5	5Gy	0.181	BLQ	0.968	BLQ	58.563	0.625175	0.395	BLQ	BLQ	BLQ	7.172	BLQ	BLQ	0.108	BLQ	57.052	0.849017	0.15902	BLQ	13.069	BLQ	BLQ	BLQ	BLQ	BLQ	4.14786	1.816	BLQ	BLQ	3.248	BLQ	0.642	0.00162724	BLQ	0.061	BLQ	BLQ	0.003	BLQ	BLQ	0.082	BLQ	BLQ	BLQ
			S95	Strain 5	5Gy	0.187	BLQ	1.126	BLQ	52.309	0.546533	0.378	BLQ	BLQ	BLQ	5.655	BLQ	BLQ	0.083	BLQ	50.281	0.817745	0.148165	BLQ	12.424	BLQ	BLQ	BLQ	BLQ	BLQ	4.27295	1.858	BLQ	BLQ	3.034	BLQ	0.712	0.00193038	9.05885e-05	0.073	BLQ	BLQ	0.004	BLQ	BLQ	0.087	BLQ	BLQ	BLQ
			S96	Strain 5	5Gy	0.186	BLQ	1.202	BLQ	52.155	0.600035	0.175	BLQ	BLQ	BLQ	7.324	BLQ	BLQ	0.078	BLQ	38.646	0.618251	0.0900059	BLQ	12.57	BLQ	BLQ	BLQ	BLQ	BLQ	3.36074	2.174	BLQ	BLQ	2.802	BLQ	0.5	0.00225598	BLQ	0.058	BLQ	BLQ	0.005	BLQ	BLQ	0.071	BLQ	BLQ	BLQ
						Normalized concentration, nmol/mg
						nmol/mg	nmol/mg	nmol/mg	nmol/mg	nmol/mg	nmol/mg	nmol/mg	nmol/mg	nmol/mg	nmol/mg	nmol/mg	nmol/mg	nmol/mg	nmol/mg	nmol/mg	nmol/mg	nmol/mg	nmol/mg	nmol/mg	nmol/mg	nmol/mg	nmol/mg	nmol/mg	nmol/mg	nmol/mg	nmol/mg	nmol/mg	nmol/mg	nmol/mg	nmol/mg	nmol/mg	nmol/mg	nmol/mg	nmol/mg	nmol/mg	nmol/mg	nmol/mg	nmol/mg	nmol/mg	nmol/mg	nmol/mg	nmol/mg	nmol/mg	nmol/mg
	Sample ID	Cell	Treatment	protein, μg	protein, mg	Adenine	Adenine_M+5	alpha-KG	alpha-KG_M+2	Citrate	Citrate M+2	glucose	glucose_M+4	glucose_M+5	glucose_M+6	glycine	glycine_M+1	glycine_M+2	Guanine	Guanine_M+5	lactate	lactate M+1	lactate M+2	lactate M+3	proline	proline M+2	pyruvate	pyruvate M+2	pyruvate M+3	Ribose	Ribose_M+5	serine	serine_M+2	serine_M+3	succinate	succinate_M+2	3-Phosphoglyceric acid	3-Phosphoglyceric acid_M+2	3-Phosphoglyceric acid_M+3	6-phosphogluconate	6-phosphogluconate_M+5	6-phosphogluconate_M+6	Acetyl-CoA	Acetyl-CoA_M+1	Acetyl-CoA_M+2	Erythrose-4-P	Erythrose-4-P_M+1	Erythrose-4-P_M+3	Erythrose-4-P_M+4
	S37	Strain 3	0Gy	72.4516	0.0724516	0.579697	BLQ	1.9972	BLQ	116.74	1.36852	0.151826	BLQ	BLQ	BLQ	14.9521	BLQ	BLQ	0.1187	BLQ	62.5935	1.06865	0.164465	BLQ	26.5267	BLQ	BLQ	BLQ	BLQ	BLQ	4.58811	2.76046	BLQ	BLQ	5.75557	BLQ	0.472039	0.00364478	BLQ	0.12008	BLQ	BLQ	0.0248442	0.0121097	0.00263302	0.153206	BLQ	BLQ	BLQ
	S38	Strain 3	0Gy	40.7581	0.0407581	0.949506	BLQ	3.09632	BLQ	151.808	1.64347	0.637911	BLQ	BLQ	BLQ	20.4107	BLQ	BLQ	0.233083	BLQ	130.355	2.28326	0.360347	BLQ	33.4731	BLQ	BLQ	BLQ	BLQ	BLQ	9.95385	3.88635	BLQ	BLQ	8.84733	BLQ	0.954413	0.00267022	BLQ	0.164385	BLQ	BLQ	0.0269885	0.0135479	BLQ	0.348397	BLQ	BLQ	BLQ
	S39	Strain 3	0Gy	59.385	0.059385	0.700514	BLQ	2.58146	BLQ	124.99	1.47171	0.387303	BLQ	BLQ	BLQ	21.4532	BLQ	BLQ	0.151554	BLQ	79.8249	1.22026	0.271228	BLQ	30.9708	BLQ	BLQ	BLQ	BLQ	BLQ	7.89484	4.39842	BLQ	BLQ	6.14634	BLQ	0.550645	0.00117347	BLQ	0.146502	BLQ	BLQ	0.0134714	0.00672517	BLQ	0.0808286	BLQ	BLQ	BLQ
	S40	Strain 3	0Gy	53.8247	0.0538247	0.48305	BLQ	0.92151	BLQ	123.88	1.41986	0.390156	BLQ	BLQ	BLQ	19.779	BLQ	BLQ	0.0724575	BLQ	93.7116	1.54799	0.282752	BLQ	26.5807	BLQ	BLQ	BLQ	BLQ	BLQ	10.1355	4.11707	BLQ	BLQ	9.56996	BLQ	0.449608	BLQ	BLQ	0.144915	BLQ	BLQ	0.0334419	0.015299	0.00303958	0.16721	BLQ	BLQ	BLQ
	S41	Strain 3	3Gy	25.3151	0.0253151	0.813743	BLQ	1.68674	BLQ	226.375	2.34286	1.09026	BLQ	BLQ	BLQ	26.814	BLQ	BLQ	0.248863	BLQ	197.605	2.88949	0.556741	BLQ	52.6089	BLQ	BLQ	BLQ	BLQ	BLQ	16.301	6.79831	BLQ	BLQ	16.2433	BLQ	1.58798	0.00143408	BLQ	0.229112	BLQ	BLQ	0.0829544	0.0394493	0.00620616	0.509577	BLQ	BLQ	BLQ
	S42	Strain 3	3Gy	29.8413	0.0298413	0.727179	BLQ	1.03883	BLQ	177.036	1.94217	1.14271	BLQ	BLQ	BLQ	23.196	BLQ	BLQ	0.371967	BLQ	183.511	2.79331	0.51554	BLQ	43.671	BLQ	BLQ	BLQ	BLQ	BLQ	14.6867	5.60632	BLQ	BLQ	14.0543	BLQ	1.41415	0.00407094	BLQ	0.211117	BLQ	BLQ	0.0737232	0.0304803	BLQ	0.25468	BLQ	BLQ	BLQ
	S43	Strain 3	3Gy	27.9356	0.0279356	0.841222	BLQ	1.66455	BLQ	180.183	2.00592	0.941453	BLQ	BLQ	BLQ	27.2627	BLQ	BLQ	0.289953	BLQ	213.32	2.88222	0.619034	BLQ	46.2887	BLQ	BLQ	BLQ	BLQ	BLQ	16.939	6.87296	BLQ	BLQ	14.2005	BLQ	1.66097	0.0035261	BLQ	0.229099	BLQ	BLQ	0.0787527	0.038607	0.00551734	0.315011	BLQ	BLQ	BLQ
	S44	Strain 3	3Gy	15.0716	0.0150716	2.05685	BLQ	7.52411	BLQ	361.237	3.93241	1.12795	BLQ	BLQ	BLQ	61.6326	BLQ	BLQ	0.776297	BLQ	306.06	4.58863	0.959225	BLQ	93.9385	BLQ	BLQ	BLQ	BLQ	BLQ	25.0077	13.7146	BLQ	BLQ	17.3174	BLQ	2.78007	BLQ	BLQ	0.497626	BLQ	BLQ	0.0928902	0.0410177	BLQ	0.424641	BLQ	BLQ	BLQ
	S45	Strain 3	5Gy	13.8804	0.0138804	1.30399	BLQ	1.52012	BLQ	334.204	3.62149	2.24056	BLQ	BLQ	BLQ	44.4078	BLQ	BLQ	0.439467	BLQ	408.351	5.74374	1.05682	BLQ	87.526	BLQ	BLQ	BLQ	BLQ	BLQ	36.2082	12.5428	BLQ	BLQ	28.5005	BLQ	1.77948	BLQ	BLQ	0.432263	BLQ	BLQ	0.194518	0.0781126	0.0181582	0.677212	BLQ	BLQ	BLQ
	S46	Strain 3	5Gy	8.63956	0.00863956	2.06029	BLQ	2.10659	BLQ	454.595	5.00058	7.66243	BLQ	BLQ	BLQ	57.283	BLQ	BLQ	0.995421	BLQ	565.955	9.5941	1.67377	BLQ	123.409	BLQ	BLQ	BLQ	BLQ	BLQ	40.839	15.0818	BLQ	BLQ	41.3678	BLQ	2.92839	BLQ	BLQ	0.729204	BLQ	BLQ	0.289367	0.135358	0.0270419	1.26164	BLQ	BLQ	BLQ
	S47	Strain 3	5Gy	13.8804	0.0138804	1.53453	BLQ	1.50572	BLQ	308.333	3.24294	2.36304	BLQ	BLQ	BLQ	39.1342	BLQ	BLQ	0.475489	BLQ	344.895	5.74115	0.971619	BLQ	79.3706	BLQ	BLQ	BLQ	BLQ	BLQ	25.3683	5.35285	BLQ	BLQ	23.8249	BLQ	2.03163	0.0227346	BLQ	0.353015	BLQ	BLQ	0.201723	0.0876355	0.0240921	0.842912	BLQ	BLQ	BLQ
	S48	Strain 3	5Gy	20.0742	0.0200742	1.2404	BLQ	0.587818	BLQ	202.593	2.1837	0.0547966	BLQ	BLQ	BLQ	32.9926	BLQ	BLQ	0.338743	BLQ	158.766	2.6089	0.636736	BLQ	62.1842	BLQ	BLQ	BLQ	BLQ	BLQ	13.2379	4.10477	BLQ	BLQ	16.6034	BLQ	1.14077	0.000812944	BLQ	0.283946	BLQ	BLQ	0.144464	0.0687223	0.01298	0.767153	BLQ	BLQ	BLQ
	S85	Strain 5	0Gy	54.9367	0.0549367	0.851889	BLQ	5.42442	BLQ	214.592	2.37857	0.911958	BLQ	BLQ	BLQ	28.997	BLQ	BLQ	0.182028	BLQ	109.22	1.80847	0.30778	BLQ	51.5684	BLQ	BLQ	BLQ	BLQ	BLQ	11.4555	5.3953	BLQ	BLQ	9.7949	BLQ	0.575207	BLQ	BLQ	0.187488	BLQ	BLQ	0.0109217	BLQ	BLQ	0.0982949	BLQ	BLQ	BLQ
	S86	Strain 5	0Gy	48.2644	0.0482644	1.02767	BLQ	7.02795	BLQ	243.925	2.79245	1.05668	BLQ	BLQ	BLQ	33.9857	BLQ	BLQ	0.0911645	BLQ	105.444	1.58855	0.29641	BLQ	56.3355	BLQ	BLQ	BLQ	BLQ	BLQ	10.4719	6.54519	BLQ	BLQ	10.1089	BLQ	0.739675	0.00184861	BLQ	0.21548	BLQ	BLQ	0.0145034	BLQ	BLQ	0.130531	BLQ	BLQ	BLQ
	S87	Strain 5	0Gy	62.7211	0.0627211	0.628178	BLQ	5.6807	BLQ	171.454	1.98339	0.668037	BLQ	BLQ	BLQ	26.7645	BLQ	BLQ	0.0605857	BLQ	85.4656	1.41725	0.263335	BLQ	42.1644	BLQ	BLQ	BLQ	BLQ	BLQ	11.4072	5.69027	BLQ	BLQ	8.10891	BLQ	0.491063	0.00136166	BLQ	0.207267	BLQ	BLQ	0.00637744	BLQ	BLQ	0.111605	BLQ	BLQ	BLQ
	S88	Strain 5	0Gy	65.2232	0.0652232	0.527419	BLQ	5.2236	BLQ	161.781	1.8525	0.447693	BLQ	BLQ	BLQ	31.9426	BLQ	BLQ	0.062861	BLQ	68.4695	0.972149	0.209255	BLQ	42.0617	BLQ	BLQ	BLQ	BLQ	BLQ	8.22128	6.10825	BLQ	BLQ	7.01437	BLQ	0.421629	0.00113729	BLQ	0.202382	BLQ	BLQ	0.00459959	BLQ	BLQ	0.0889254	BLQ	BLQ	BLQ
	S89	Strain 5	3Gy	33.6529	0.0336529	1.10243	BLQ	4.85842	BLQ	223.669	2.33307	1.1262	BLQ	BLQ	BLQ	30.5501	BLQ	BLQ	0.273379	BLQ	157.856	2.33595	0.513545	BLQ	47.1668	BLQ	BLQ	BLQ	BLQ	BLQ	14.6223	7.18809	BLQ	BLQ	10.2933	BLQ	1.20941	0.00194397	BLQ	0.190177	BLQ	BLQ	0.0118861	BLQ	BLQ	0.172348	BLQ	BLQ	BLQ
	S90	Strain 5	3Gy	36.2733	0.0362733	1.10825	BLQ	4.22073	BLQ	203.632	2.2062	1.79471	BLQ	BLQ	BLQ	26.7056	BLQ	BLQ	0.446609	BLQ	156.06	2.37331	0.415404	BLQ	46.0862	BLQ	BLQ	BLQ	BLQ	BLQ	13.1203	6.79563	BLQ	BLQ	9.50836	BLQ	1.46389	0.00238544	BLQ	0.198493	BLQ	BLQ	0.0110274	BLQ	BLQ	0.198493	BLQ	BLQ	BLQ
	S91	Strain 5	3Gy	38.8938	0.0388938	0.905029	BLQ	4.80025	BLQ	173.349	1.89801	0.766189	BLQ	BLQ	BLQ	24.3432	BLQ	BLQ	0.267395	BLQ	119.528	2.00177	0.363018	BLQ	38.6849	BLQ	BLQ	BLQ	BLQ	BLQ	12.9432	5.98296	BLQ	BLQ	8.09127	BLQ	1.14157	BLQ	BLQ	0.205688	BLQ	BLQ	0.0179977	BLQ	BLQ	0.187691	BLQ	BLQ	BLQ
	S92	Strain 5	3Gy	31.0324	0.0310324	1.08274	BLQ	6.44809	BLQ	230.05	2.41805	0.560703	BLQ	BLQ	BLQ	37.4286	BLQ	BLQ	0.267462	BLQ	129.951	2.27258	0.304517	BLQ	49.561	BLQ	BLQ	BLQ	BLQ	BLQ	14.3055	9.32895	BLQ	BLQ	9.57063	BLQ	1.14074	BLQ	BLQ	0.215903	BLQ	BLQ	0.0161122	BLQ	BLQ	0.286797	BLQ	BLQ	BLQ
	S93	Strain 5	5Gy	18.6449	0.0186449	0.702605	BLQ	5.4653	BLQ	292.67	3.44253	2.56907	BLQ	BLQ	BLQ	38.8149	BLQ	BLQ	0.53634	BLQ	338.495	5.56382	1.00461	BLQ	72.8832	BLQ	BLQ	BLQ	BLQ	BLQ	35.8421	11.4562	BLQ	BLQ	20.9602	BLQ	3.43258	0.0113329	BLQ	0.337894	BLQ	BLQ	0.0160902	BLQ	BLQ	0.466616	BLQ	BLQ	BLQ
	S94	Strain 5	5Gy	14.8333	0.0148333	1.22022	BLQ	6.52584	BLQ	394.807	4.21466	2.66292	BLQ	BLQ	BLQ	48.3506	BLQ	BLQ	0.72809	BLQ	384.62	5.72371	1.07204	BLQ	88.1056	BLQ	BLQ	BLQ	BLQ	BLQ	27.9631	12.2427	BLQ	BLQ	21.8966	BLQ	4.32809	0.0109702	BLQ	0.411236	BLQ	BLQ	0.0202247	BLQ	BLQ	0.552809	BLQ	BLQ	BLQ
	S95	Strain 5	5Gy	16.9773	0.0169773	1.10147	BLQ	6.63237	BLQ	308.111	3.21919	2.2265	BLQ	BLQ	BLQ	33.3091	BLQ	BLQ	0.488887	BLQ	296.165	4.81669	0.87272	BLQ	73.1799	BLQ	BLQ	BLQ	BLQ	BLQ	25.1686	10.944	BLQ	BLQ	17.8709	BLQ	4.19383	0.0113703	0.000533585	0.429985	BLQ	BLQ	0.0235608	BLQ	BLQ	0.512448	BLQ	BLQ	BLQ
	S96	Strain 5	5Gy	23.1711	0.0231711	0.802724	BLQ	5.18749	BLQ	225.086	2.58958	0.755251	BLQ	BLQ	BLQ	31.6083	BLQ	BLQ	0.336626	BLQ	166.785	2.6682	0.38844	BLQ	54.2486	BLQ	BLQ	BLQ	BLQ	BLQ	14.504	9.38237	BLQ	BLQ	12.0926	BLQ	2.15786	0.00973615	BLQ	0.250312	BLQ	BLQ	0.0215786	BLQ	BLQ	0.306416	BLQ	BLQ	BLQ
[truncated: 23 more columns]

## Sheet: Fig5.B-I
	Figure 5B-I
	Human lung fibroblasts were irradiated as indicated and harvested on day 5.
	4 hours before harvest, medium was replaced with glucose-free DMEM plus 5mM unlabeled glucose or 5mM unlabeled ribose
	Lysates were submitted for targeted metabolomics analysis.
	Results reported as µmol/liter and then normalized to the protein pellet
	Final results reported as nmol/milligram
	BLQ=below limit of quantitation
							Measured concentration, μM
			Sample ID	Sugar Source	Strain	Treatment	3-Phosphoglyceric acid	6-phosphogluconate	Acetyl-CoA	Erythrose-4-P	Fructose-1,6-2P	gluconic acid	Glucose-6-P	Glyceraldehyde-3-P	lactic acid	Phos-pyruvate	Ribose-5-P/X-5-P	Sedoheptulose-7-P
			S1	Glucose	Strain 3	0Gy	4.614	0.343	0.19	BLQ	8.051	0.193	2.793	BLQ	88.13	0.409	0.215	0.106
			S2	Glucose	Strain 3	0Gy	4.248	0.382	0.063	BLQ	6.476	0.243	2.589	BLQ	78.119	0.372	0.203	0.121
			S3	Glucose	Strain 3	0Gy	4.921	0.538	0.095	BLQ	8.365	0.229	4.186	BLQ	102.359	0.444	0.27	0.185
			S4	Glucose	Strain 3	0Gy	4.665	0.5	0.278	BLQ	6.469	0.241	4.021	BLQ	82.866	0.555	0.197	0.119
			S5	Glucose	Strain 3	3Gy	3.74	0.346	0.08	BLQ	11.026	0.153	2.292	BLQ	84.436	0.403	0.163	0.136
			S6	Glucose	Strain 3	3Gy	3.832	0.298	0.103	BLQ	11.939	0.152	1.756	BLQ	81.032	0.291	0.15	0.167
			S7	Glucose	Strain 3	3Gy	4.13	0.292	0.042	BLQ	13.532	0.139	2.727	BLQ	108.337	0.383	0.229	0.168
			S8	Glucose	Strain 3	3Gy	3.875	0.256	0.093	BLQ	10.859	0.194	2.079	BLQ	80.874	0.295	0.179	0.187
			S9	Glucose	Strain 3	5Gy	3.32	0.48	0.094	BLQ	13.961	0.1	3.663	BLQ	77.771	0.223	0.24	0.109
			S10	Glucose	Strain 3	5Gy	3.273	0.437	0.142	BLQ	13.898	0.142	3.111	BLQ	77.677	0.322	0.214	0.108
			S11	Glucose	Strain 3	5Gy	3.29	0.492	0.077	BLQ	12.846	0.146	3.33	BLQ	67.968	0.287	0.244	0.169
			S12	Glucose	Strain 3	5Gy	3.772	0.467	0.135	BLQ	13.513	0.153	4.311	BLQ	68.659	0.355	0.244	0.206
			S13	Ribose	Strain 3	0Gy	14.611	0.082	0.028	BLQ	5.699	0.146	2.228	BLQ	374.652	2.788	0.416	0.169
			S14	Ribose	Strain 3	0Gy	14.642	0.08	0.026	BLQ	4.894	0.182	1.895	BLQ	379.057	2.688	0.382	0.105
			S15	Ribose	Strain 3	0Gy	10.74	0.105	0.007	BLQ	2.885	0.138	1.759	BLQ	349.349	1.864	0.506	0.226
			S16	Ribose	Strain 3	0Gy	11.191	0.097	0.017	BLQ	3.919	0.191	2.067	BLQ	410.312	1.827	0.504	0.264
			S17	Ribose	Strain 3	3Gy	12.221	0.024	0.013	BLQ	6.361	0.153	2.031	BLQ	384.292	1.916	0.376	0.141
			S18	Ribose	Strain 3	3Gy	11.597	0.027	0.008	BLQ	4.174	0.153	1.729	BLQ	332.253	2.022	0.32	0.134
			S19	Ribose	Strain 3	3Gy	14.84	0.035	0.013	BLQ	6.892	0.176	2.169	BLQ	351.753	2.721	0.536	0.179
			S20	Ribose	Strain 3	3Gy	13.379	0.046	0.004	BLQ	4.89	0.178	2.044	BLQ	312.8	2.377	0.385	0.121
			S21	Ribose	Strain 3	5Gy	16.691	0.176	0.016	BLQ	2.924	0.154	2.571	BLQ	407.679	0.987	0.889	0.231
			S22	Ribose	Strain 3	5Gy	15.676	0.062	0.003	BLQ	3.257	0.158	4.025	BLQ	367.297	1.826	0.562	0.194
			S23	Ribose	Strain 3	5Gy	16.102	0.103	0.015	BLQ	3.633	0.187	4.113	BLQ	336.633	1.515	0.834	0.349
			S24	Ribose	Strain 3	5Gy	20.279	0.09	0.001	0.039	4.705	0.196	4.359	BLQ	305.061	1.579	0.524	0.276
			S25	Glucose	Strain 5	0Gy	6.584	0.928	0.041	BLQ	8.554	0.344	7.252	BLQ	181.297	0.583	0.378	0.104
			S26	Glucose	Strain 5	0Gy	5.896	0.934	0.06	BLQ	6.981	0.379	6.646	BLQ	175.445	0.619	0.346	0.116
			S27	Glucose	Strain 5	0Gy	6.462	0.795	0.028	BLQ	8.788	0.425	6.726	BLQ	176.075	0.852	0.363	0.137
			S28	Glucose	Strain 5	0Gy	7.198	1.009	0.066	BLQ	8.594	0.392	7.653	BLQ	161.206	0.503	0.379	0.127
			S29	Glucose	Strain 5	3Gy	4.293	0.679	0.17	BLQ	3.889	0.323	4.2	BLQ	688.39	0.557	0.122	0.094
			S30	Glucose	Strain 5	3Gy	4.485	0.802	0.148	BLQ	4.266	0.317	4.936	BLQ	378.613	0.553	0.175	0.115
			S31	Glucose	Strain 5	3Gy	6.316	0.94	0.086	BLQ	7.514	0.264	5.257	BLQ	119.74	0.76	0.299	0.139
			S32	Glucose	Strain 5	3Gy	4.926	0.64	0.041	BLQ	3.867	0.261	3.906	BLQ	108.686	0.504	0.214	0.13
			S33	Glucose	Strain 5	5Gy	4.04	0.559	0.017	BLQ	3.551	0.279	2.346	BLQ	69.765	0.284	0.21	0.113
			S34	Glucose	Strain 5	5Gy	3.788	0.64	0.031	BLQ	4.152	0.276	2.654	BLQ	76.328	0.291	0.239	0.104
			S35	Glucose	Strain 5	5Gy	3.868	0.632	0.023	BLQ	3.765	0.265	2.482	BLQ	70.269	0.325	0.22	0.112
			S36	Glucose	Strain 5	5Gy	4.215	0.569	0.02	BLQ	3.642	0.263	2.704	BLQ	65.613	0.272	0.193	0.156
			S37	Ribose	Strain 5	0Gy	20.975	0.15	0.003	BLQ	4.095	0.271	2.482	BLQ	449.055	3.793	0.668	0.264
			S38	Ribose	Strain 5	0Gy	18.072	0.144	0.01	BLQ	3.959	0.253	2.544	BLQ	416.739	3.19	0.497	0.16
			S39	Ribose	Strain 5	0Gy	23.678	0.129	0.004	BLQ	4.392	0.222	2.516	BLQ	403.437	4.638	0.535	0.143
			S40	Ribose	Strain 5	0Gy	14.904	0.15	0.004	BLQ	3.013	0.236	2.601	BLQ	385.449	2.707	0.442	0.102
			S41	Ribose	Strain 5	3Gy	21.566	0.195	0.026	BLQ	5.521	0.178	2.501	BLQ	436.783	3.146	0.841	0.229
			S42	Ribose	Strain 5	3Gy	21.701	0.195	0.005	0.053	4.128	0.174	2.449	BLQ	397.456	3.702	0.859	0.218
			S43	Ribose	Strain 5	3Gy	25.046	0.284	0.002	0.088	2.883	0.194	2.272	BLQ	384.842	4.387	1.276	0.317
			S44	Ribose	Strain 5	3Gy	23.282	0.164	0.002	BLQ	4.204	0.216	2.277	BLQ	365.724	4.523	0.788	0.28
			S45	Ribose	Strain 5	5Gy	1.869	0.108	0.014	BLQ	2.489	0.237	1.075	BLQ	26.053	0.103	0.112	0.083
			S46	Ribose	Strain 5	5Gy	8.027	0.037	0.006	0.61	2.312	0.251	1.909	BLQ	337.646	1.24	0.4	0.12
			S47	Ribose	Strain 5	5Gy	15.865	0.062	0.003	0.551	3.02	0.224	2.023	BLQ	336.298	2.531	0.497	0.165
			S48	Ribose	Strain 5	5Gy	7.457	0.078	0.002	0.351	1.843	0.271	1.889	BLQ	290.972	1.193	0.333	0.1
							Normalized result, nmol/mg
							nmol/mg	nmol/mg	nmol/mg	nmol/mg	nmol/mg	nmol/mg	nmol/mg	nmol/mg	nmol/mg	nmol/mg	nmol/mg	nmol/mg
	Sample ID	Sugar Source	Strain	Treatment	protein, ug	mg	3-Phosphoglyceric acid	6-phosphogluconate	Acetyl-CoA	Erythrose-4-P	Fructose-1,6-2P	gluconic acid	Glucose-6-P	Glyceraldehyde-3-P	lactic acid	Phos-pyruvate	Ribose-5-P/X-5-P	Sedoheptulose-7-P
	S1	Glucose	Strain 3	0Gy	7.47225	0.00747225	74.0982	5.50838	3.05129	BLQ	129.294	3.09947	44.854	BLQ	1415.32	6.5683	3.45278	1.7023
	S2	Glucose	Strain 3	0Gy	18.6532	0.0186532	27.3284	2.45749	0.405293	BLQ	41.6616	1.56327	16.6556	BLQ	502.557	2.39316	1.30595	0.778421
	S3	Glucose	Strain 3	0Gy	43.8102	0.0438102	13.4791	1.47363	0.260213	BLQ	22.9125	0.627251	11.4658	BLQ	280.37	1.21616	0.739554	0.506731
	S4	Glucose	Strain 3	0Gy	31.6128	0.0316128	17.708	1.89796	1.05527	BLQ	24.5558	0.914818	15.2634	BLQ	314.553	2.10674	0.747798	0.451715
	S5	Glucose	Strain 3	3Gy	31.1046	0.0311046	14.4287	1.33485	0.308636	BLQ	42.5377	0.590266	8.84242	BLQ	325.75	1.55475	0.628846	0.524681
	S6	Glucose	Strain 3	3Gy	19.9237	0.0199237	23.08	1.79485	0.620366	BLQ	71.9083	0.915492	10.5763	BLQ	488.054	1.75269	0.903446	1.00584
	S7	Glucose	Strain 3	3Gy	21.9566	0.0219566	22.5718	1.59588	0.229544	BLQ	73.9568	0.75968	14.9039	BLQ	592.097	2.09322	1.25156	0.918175
	S8	Glucose	Strain 3	3Gy	24.4977	0.0244977	18.9814	1.25399	0.455553	BLQ	53.1919	0.950293	10.1838	BLQ	396.155	1.44503	0.876816	0.916004
	S9	Glucose	Strain 3	5Gy	26.0224	0.0260224	15.3099	2.21348	0.433473	BLQ	64.38	0.461141	16.8916	BLQ	358.634	1.02835	1.10674	0.502644
	S10	Glucose	Strain 3	5Gy	19.9237	0.0199237	19.7132	2.63204	0.855262	BLQ	83.7073	0.855262	18.7375	BLQ	467.847	1.9394	1.28892	0.650481
	S11	Glucose	Strain 3	5Gy	19.9237	0.0199237	19.8156	2.9633	0.463769	BLQ	77.3711	0.879354	20.0565	BLQ	409.37	1.72859	1.46961	1.01788
	S12	Glucose	Strain 3	5Gy	16.3661	0.0163661	27.6571	3.42414	0.989848	BLQ	99.0801	1.12183	31.6091	BLQ	503.422	2.60293	1.78906	1.51043
	S13	Ribose	Strain 3	0Gy	56.7699	0.0567699	30.8847	0.173331	0.0591863	BLQ	12.0465	0.308614	4.70954	BLQ	791.938	5.89327	0.87934	0.357232
	S14	Ribose	Strain 3	0Gy	58.8028	0.0588028	29.8802	0.163258	0.0530587	BLQ	9.98729	0.371411	3.86717	BLQ	773.549	5.48546	0.779555	0.214276
	S15	Ribose	Strain 3	0Gy	87.0091	0.0870091	14.8122	0.144812	0.00965416	BLQ	3.97889	0.190325	2.42595	BLQ	481.81	2.57076	0.697858	0.311691
	S16	Ribose	Strain 3	0Gy	49.9089	0.0499089	26.9074	0.233225	0.0408745	BLQ	9.42278	0.459237	4.96986	BLQ	986.547	4.39281	1.21181	0.634757
	S17	Ribose	Strain 3	3Gy	44.3184	0.0443184	33.0905	0.0649843	0.0351998	BLQ	17.2235	0.414275	5.4993	BLQ	1040.54	5.18791	1.01809	0.381783
	S18	Ribose	Strain 3	3Gy	44.5725	0.0445725	31.2219	0.0726905	0.0215379	BLQ	11.2374	0.411913	4.65489	BLQ	894.505	5.44371	0.861517	0.36076
	S19	Ribose	Strain 3	3Gy	44.8266	0.0448266	39.7264	0.0936943	0.0348007	BLQ	18.4497	0.471149	5.80637	BLQ	941.636	7.28406	1.43486	0.479179
	S20	Ribose	Strain 3	3Gy	44.5725	0.0445725	36.0195	0.123843	0.010769	BLQ	13.1651	0.479219	5.50294	BLQ	842.133	6.39946	1.03651	0.325761
	S21	Ribose	Strain 3	5Gy	26.7847	0.0267847	74.7785	0.788509	0.0716827	BLQ	13.1	0.689946	11.5185	BLQ	1826.47	4.42192	3.98287	1.03492
	S22	Ribose	Strain 3	5Gy	38.728	0.038728	48.5727	0.192109	0.00929561	BLQ	10.0919	0.489569	12.4716	BLQ	1138.08	5.65793	1.74138	0.601116
	S23	Ribose	Strain 3	5Gy	69.7296	0.0697296	27.7105	0.177256	0.025814	BLQ	6.25216	0.321815	7.0782	BLQ	579.323	2.60722	1.43526	0.600606
	S24	Ribose	Strain 3	5Gy	30.8505	0.0308505	78.8798	0.350075	0.00388973	0.151699	18.3012	0.762386	16.9553	BLQ	1186.6	6.14188	2.03822	1.07356
	S25	Glucose	Strain 5	0Gy	51.4335	0.0514335	15.3612	2.16512	0.0956574	BLQ	19.9574	0.802589	16.9197	BLQ	422.986	1.3602	0.881915	0.242643
	S26	Glucose	Strain 5	0Gy	52.45	0.05245	13.4894	2.13689	0.137274	BLQ	15.9718	0.867112	15.2053	BLQ	401.4	1.41621	0.791611	0.265396
	S27	Glucose	Strain 5	0Gy	60.3274	0.0603274	12.8539	1.58137	0.0556961	BLQ	17.4806	0.845387	13.379	BLQ	350.239	1.69475	0.72206	0.272513
	S28	Glucose	Strain 5	0Gy	37.4574	0.0374574	23.0598	3.23247	0.21144	BLQ	27.5321	1.25583	24.5175	BLQ	516.446	1.61143	1.21418	0.406862
	S29	Glucose	Strain 5	3Gy	31.3587	0.0313587	16.428	2.59832	0.650537	BLQ	14.882	1.23602	16.0721	BLQ	2634.25	2.13146	0.466856	0.359709
	S30	Glucose	Strain 5	3Gy	25.26	0.02526	21.3064	3.80997	0.703087	BLQ	20.266	1.50594	23.4489	BLQ	1798.63	2.62707	0.831352	0.546317
	S31	Glucose	Strain 5	3Gy	20.686	0.020686	36.6392	5.45295	0.498887	BLQ	43.5888	1.53147	30.4959	BLQ	694.613	4.40877	1.7345	0.806341
	S32	Glucose	Strain 5	3Gy	25.5142	0.0255142	23.1683	3.01009	0.192834	BLQ	18.1875	1.22755	18.371	BLQ	511.18	2.37045	1.0065	0.611425
	S33	Glucose	Strain 5	5Gy	17.8908	0.0178908	27.0977	3.74941	0.114025	BLQ	23.8178	1.87135	15.7354	BLQ	467.938	1.90489	1.40854	0.757931
	S34	Glucose	Strain 5	5Gy	18.9073	0.0189073	24.0416	4.06193	0.19675	BLQ	26.3518	1.75171	16.8443	BLQ	484.436	1.84691	1.51688	0.660064
	S35	Glucose	Strain 5	5Gy	21.1943	0.0211943	21.9003	3.57833	0.130224	BLQ	21.3171	1.50041	14.0529	BLQ	397.857	1.84012	1.24562	0.634134
	S36	Glucose	Strain 5	5Gy	6.20169	0.00620169	81.5584	11.0099	0.386991	BLQ	70.4711	5.08894	52.3212	BLQ	1269.58	5.26308	3.73447	3.01853
	S37	Ribose	Strain 5	0Gy	57.024	0.057024	44.1393	0.315657	0.00631313	BLQ	8.61743	0.570286	5.22307	BLQ	944.981	7.98191	1.40572	0.555556
	S38	Ribose	Strain 5	0Gy	56.0075	0.0560075	38.7205	0.30853	0.0214257	BLQ	8.48243	0.54207	5.4507	BLQ	892.892	6.83479	1.06486	0.342811
	S39	Ribose	Strain 5	0Gy	58.2945	0.0582945	48.7414	0.265548	0.00823405	BLQ	9.04098	0.45699	5.17922	BLQ	830.48	9.54738	1.1013	0.294367
	S40	Ribose	Strain 5	0Gy	34.1539	0.0341539	52.3652	0.527025	0.014054	BLQ	10.5862	0.829187	9.13862	BLQ	1354.28	9.51105	1.55297	0.358377
	S41	Ribose	Strain 5	3Gy	33.6457	0.0336457	76.9168	0.695482	0.0927309	BLQ	19.6911	0.63485	8.92	BLQ	1557.82	11.2204	2.99949	0.816746
	S42	Ribose	Strain 5	3Gy	25.26	0.02526	103.092	0.926364	0.0237529	0.251781	19.6104	0.826602	11.6342	BLQ	1888.15	17.5867	4.08075	1.03563
	S43	Ribose	Strain 5	3Gy	31.1046	0.0311046	96.6262	1.09566	0.0077159	0.339499	11.1225	0.748442	8.76526	BLQ	1484.7	16.9248	4.92274	1.22297
	S44	Ribose	Strain 5	3Gy	33.6457	0.0336457	83.037	0.584918	0.00713315	BLQ	14.9939	0.77038	8.12109	BLQ	1304.38	16.1316	2.81046	0.998641
	S45	Ribose	Strain 5	5Gy	23.9895	0.0239895	9.34909	0.540237	0.0700307	BLQ	12.4505	1.18552	5.37735	BLQ	130.322	0.515226	0.560245	0.415182
	S46	Ribose	Strain 5	5Gy	37.2033	0.0372033	25.8913	0.119344	0.0193531	1.96757	7.45741	0.809606	6.15752	BLQ	1089.08	3.99965	1.29021	0.387063
	S47	Ribose	Strain 5	5Gy	34.1539	0.0341539	55.7417	0.217837	0.0105405	1.93594	10.6108	0.787025	7.10782	BLQ	1181.58	8.89268	1.74621	0.579728
	S48	Ribose	Strain 5	5Gy	16.8744	0.0168744	53.0295	0.554687	0.0142228	2.49609	13.1063	1.92718	13.4334	BLQ	2069.21	8.48387	2.36809	0.711138
